# Supplementary material for: [1R-(1α,2α,4α,5β,6α,7α)]-4-Benzoyl­oxymethyl-5,6-dihy­droxy-3,8-dioxa­tricyclo­[5.1.0.02,4]octan-5-yl acetate (3-deacetyl­crotepoxide) from Kaempferia rotunda Val
Source: Acta Crystallogr Sect E Struct Rep Online. 2010 Oct 30;66(Pt 11):o2945. doi: 10.1107/S1600536810042686 (PMC3009124; doi:10.1107/S1600536810042686)
Supplement: Supplementary file 1 [file e-66-o2945-sup1.cif]

##############################################################################
###                                                                        ###
###        Electronic paper (Acta Crystallographica Section E)             ###
###                                                                        ###
##############################################################################
#                                                                            #
# This CIF contains the data in a paper accepted for publication in Acta     #
# Crystallographica Section E. It conforms to the requirements of Notes      #
# for Authors for Section E, and has been peer reviewed under the auspices   #
# of the IUCr Commission on Journals.                                        #
#                                                                            #
# Full details of the Crystallographic Information File format               #
# are given in the paper "The Crystallographic Information File (CIF):       #
# a New Standard Archive File for Crystallography" by S. R. Hall, F. H.      #
# Allen and I. D. Brown [Acta Cryst. (1991), A47, 655-685].                  #
#                                                                            #
# The current version of the core CIF dictionary is obtainable from          #
# ftp://ftp.iucr.org/pub/cif_core.dic. The current version number is 2.4.    #
#                                                                            #
# Software is freely available for graphical display of the structure(s) in  #
# this CIF.  For information consult the CIF home page http://www.iucr.org/  #
# cif/home.html                                                              #
#                                                                            #
# This file may be used for bona fide research purposes within the           #
# scientific community so long as proper attribution is given to the journal # 
# article from which it was obtained.                                        #
#                                                                            #
##############################################################################
                                             
data_global
_audit_creation_method     SHELXL-97
_journal_date_recd_electronic     2010-10-20
_journal_date_accepted     2010-10-20
_journal_name_full     'Acta Crystallographica, Section E'
_journal_year     2010
_journal_volume     66
_journal_issue     11
_journal_page_first     o2945
_journal_page_last     o2945
_journal_paper_category     QO
_journal_coeditor_code     BT5386
_publ_contact_author
;
     Dr. Seik Weng Ng
     Department of Chemistry
     University of Malaya
     50603 Kuala Lumpur
     Malaysia
;
_publ_contact_author_email     seikweng@um.edu.my
_publ_contact_author_fax     '03 7967 4193'
_publ_contact_author_phone     '03 7967 6778'
_publ_section_title
;\
[1<i>R</i>-(1\a,2\a,4\a,5\b,6\a,7\a)]-4-Benzoyloxymethyl-5,6-dihydroxy-3,8-\
dioxatricyclo[5.1.0.0^2,4^]octan-5-yl acetate (3-deacetylcrotepoxide) from
<i>Kaempferia rotunda</i> Val.
;
loop_
    _publ_author_name
    _publ_author_address
    'Sirat, Hasnah Mohd'
;
    Department of Chemistry
    Universiti Teknologi Malaysia
    81310 Skudai
    Malaysia
;
    'Feng, Yau Sui'
;
    Department of Chemistry
    Universiti Teknologi Malaysia
    81310 Skudai
    Malaysia
;
    'Awang, Khalijah'
;
     Department of Chemistry
     University of Malaya
     50603 Kuala Lumpur
     Malaysia
;
    'Ng, Seik Weng'
;
     Department of Chemistry
     University of Malaya
     50603 Kuala Lumpur
     Malaysia
;
_publ_section_synopsis     .
data_I
_audit_creation_method     SHELXL-97
_chemical_name_systematic
;
[1<i>R</i>-(1\a,2\a,4\a,5\b,6\a,7\a)]-4-Benzoyloxymethyl-5,6-dihydroxy-
3,8-dioxatricyclo[5.1.0.0^2,4^]octan-5-yl acetate
;
_chemical_name_common     ?
_chemical_formula_moiety     'C16 H16 O7'
_chemical_formula_sum     'C16 H16 O7'
_chemical_formula_iupac     'C16 H16 O7'
_chemical_formula_weight     320.29
_chemical_melting_point     ?
_symmetry_cell_setting     orthorhombic
_symmetry_space_group_name_H-M     'P 21 21 21'
_symmetry_space_group_name_Hall     'P 2ac 2ab'
loop_
    _symmetry_equiv_pos_as_xyz
    'x, y, z'
    '-x+1/2, -y, z+1/2'
    '-x, y+1/2, -z+1/2'
    'x+1/2, -y+1/2, -z'
_cell_length_a     5.7451(7)
_cell_length_b     7.1746(9)
_cell_length_c     35.708(5)
_cell_angle_alpha     90.00
_cell_angle_beta     90.00
_cell_angle_gamma     90.00
_cell_volume     1471.9(3)
_cell_formula_units_Z     4
_cell_measurement_reflns_used     1788
_cell_measurement_theta_min     3.1
_cell_measurement_theta_max     20.0
_cell_measurement_temperature     100(2)
_exptl_crystal_description     Prism
_exptl_crystal_colour     Colorless
_exptl_crystal_size_max     0.35
_exptl_crystal_size_mid     0.05
_exptl_crystal_size_min     0.05
_exptl_crystal_density_diffrn     1.445
_exptl_crystal_density_meas     ?
_exptl_crystal_density_method     'not measured'
_exptl_crystal_F_000     672
_exptl_absorpt_coefficient_mu     0.115
_exptl_absorpt_correction_type     none
_diffrn_ambient_temperature     100(2)
_diffrn_radiation_type     MoK\a
_diffrn_radiation_wavelength     0.71073
_diffrn_radiation_source     'fine-focus sealed tube'
_diffrn_radiation_monochromator     graphite
_diffrn_measurement_device_type     'Bruker SMART APEX'
_diffrn_measurement_method     '\w scans'
_diffrn_detector_area_resol_mean     ?
_diffrn_reflns_number     14228
_diffrn_reflns_av_R_equivalents     0.0726
_diffrn_reflns_av_sigmaI/netI     0.0427
_diffrn_reflns_theta_min     1.14
_diffrn_reflns_theta_max     27.50
_diffrn_reflns_theta_full     27.50
_diffrn_measured_fraction_theta_max     1.000
_diffrn_measured_fraction_theta_full     1.000
_diffrn_reflns_limit_h_min     -7
_diffrn_reflns_limit_h_max     7
_diffrn_reflns_limit_k_min     -9
_diffrn_reflns_limit_k_max     9
_diffrn_reflns_limit_l_min     -46
_diffrn_reflns_limit_l_max     46
_diffrn_standards_number     0
_diffrn_standards_interval_count     0
_diffrn_standards_interval_time     0
_diffrn_standards_decay_%     0
_reflns_number_total     2011
_reflns_number_gt     1730
_reflns_threshold_expression     I>2\s(I)
_refine_ls_structure_factor_coef     Fsqd
_refine_ls_matrix_type     full
_refine_ls_R_factor_all     0.0502
_refine_ls_R_factor_gt     0.0381
_refine_ls_wR_factor_gt     0.0967
_refine_ls_wR_factor_ref     0.1174
_refine_ls_goodness_of_fit_ref     1.120
_refine_ls_restrained_S_all     1.120
_refine_ls_number_reflns     2011
_refine_ls_number_parameters     213
_refine_ls_number_restraints     1
_refine_ls_hydrogen_treatment     mixed
_refine_ls_weighting_scheme     calc
_refine_ls_weighting_details
                 'calc w=1/[\s^2^(Fo^2^)+(0.0674P)^2^] where P=(Fo^2^+2Fc^2^)/3'
_atom_sites_solution_hydrogens     geom
_atom_sites_solution_primary     direct
_atom_sites_solution_secondary     difmap
_refine_ls_shift/su_max     0.001
_refine_ls_shift/su_mean     0.001
_refine_diff_density_max     0.371
_refine_diff_density_min     -0.330
_refine_ls_extinction_method     none
_refine_ls_extinction_coef     ?
_refine_ls_abs_structure_details     ?
loop_
    _atom_type_symbol
    _atom_type_description
    _atom_type_scat_dispersion_real
    _atom_type_scat_dispersion_imag
    _atom_type_scat_source
    'C' 'C' 0.0033 0.0000
                         'International Tables Vol C Tables 4.2.6.8 and 6.1.1.4'
    'H' 'H' 0.0000 0.0000
                         'International Tables Vol C Tables 4.2.6.8 and 6.1.1.4'
    'O' 'O' 0.0106 0.0000
                         'International Tables Vol C Tables 4.2.6.8 and 6.1.1.4'
_computing_data_collection     'APEX2 (Bruker, 2009)'
_computing_cell_refinement     'SAINT (Bruker, 2009)'
_computing_data_reduction     'SAINT (Bruker, 2009)'
_computing_structure_solution     'SHELXS97 (Sheldrick, 2008)'
_computing_structure_refinement     'SHELXL97 (Sheldrick, 2008)'
_computing_molecular_graphics     'X-SEED (Barbour, 2001)'
_computing_publication_material     'publCIF (Westrip, 2010)'
loop_
    _atom_site_type_symbol
    _atom_site_label
    _atom_site_fract_x
    _atom_site_fract_y
    _atom_site_fract_z
    _atom_site_U_iso_or_equiv
    _atom_site_adp_type
    _atom_site_calc_flag
    _atom_site_refinement_flags
    _atom_site_occupancy
    _atom_site_disorder_assembly
    _atom_site_disorder_group
    O O1 0.4671(3) 0.4022(3) 0.89359(5) 0.0161(4) Uani d . 1 . .
    O O2 0.1026(4) 0.3085(3) 0.88101(5) 0.0237(5) Uani d . 1 . .
    O O3 0.5062(3) 0.3882(3) 0.78913(5) 0.0166(4) Uani d . 1 . .
    O O4 0.1819(4) 0.5944(3) 0.74537(5) 0.0204(5) Uani d . 1 . .
    O O5 0.4387(4) 0.9627(3) 0.80058(6) 0.0220(5) Uani d D 1 . .
    H H5 0.541(5) 0.999(5) 0.7854(8) 0.032(10) Uiso d D 1 . .
    O O6 0.6886(3) 0.7118(3) 0.84539(5) 0.0164(4) Uani d . 1 . .
    O O7 0.5199(4) 0.8762(3) 0.89191(6) 0.0251(5) Uani d . 1 . .
    C C1 0.1872(5) 0.4312(4) 0.94156(7) 0.0152(6) Uani d . 1 . .
    C C2 0.3442(5) 0.5291(4) 0.96376(8) 0.0177(6) Uani d . 1 . .
    H H2 0.4890 0.5684 0.9536 0.021 Uiso calc R 1 . .
    C C3 0.2893(6) 0.5693(4) 1.00069(8) 0.0208(6) Uani d . 1 . .
    H H3 0.3963 0.6364 1.0158 0.025 Uiso calc R 1 . .
    C C4 0.0783(6) 0.5115(4) 1.01552(8) 0.0207(6) Uani d . 1 . .
    H H4 0.0423 0.5364 1.0410 0.025 Uiso calc R 1 . .
    C C5 -0.0805(5) 0.4172(4) 0.99317(8) 0.0203(6) Uani d . 1 . .
    H H5A -0.2256 0.3789 1.0034 0.024 Uiso calc R 1 . .
    C C6 -0.0289(5) 0.3787(4) 0.95618(8) 0.0183(6) Uani d . 1 . .
    H H6 -0.1395 0.3169 0.9408 0.022 Uiso calc R 1 . .
    C C7 0.2420(5) 0.3749(4) 0.90243(7) 0.0163(6) Uani d . 1 . .
    C C8 0.5387(5) 0.3349(4) 0.85715(7) 0.0162(6) Uani d . 1 . .
    H H8A 0.4820 0.2058 0.8537 0.019 Uiso calc R 1 . .
    H H8B 0.7108 0.3329 0.8558 0.019 Uiso calc R 1 . .
    C C9 0.4444(5) 0.4570(4) 0.82602(7) 0.0143(6) Uani d . 1 . .
    C C10 0.2631(5) 0.3857(4) 0.80053(7) 0.0167(6) Uani d . 1 . .
    H H10 0.1942 0.2615 0.8067 0.020 Uiso calc R 1 . .
    C C11 0.1072(5) 0.5236(4) 0.78182(7) 0.0177(6) Uani d . 1 . .
    H H11 -0.0640 0.5067 0.7856 0.021 Uiso calc R 1 . .
    C C12 0.1917(5) 0.7166(4) 0.77788(7) 0.0173(6) Uani d . 1 . .
    H H12 0.0699 0.8160 0.7790 0.021 Uiso calc R 1 . .
    C C13 0.4278(6) 0.7684(4) 0.79357(7) 0.0170(6) Uani d . 1 . .
    H H13 0.5530 0.7316 0.7756 0.020 Uiso calc R 1 . .
    C C14 0.4611(5) 0.6656(4) 0.83081(7) 0.0141(6) Uani d . 1 . .
    H H14 0.3394 0.7078 0.8490 0.017 Uiso calc R 1 . .
    C C15 0.6928(6) 0.8232(4) 0.87612(7) 0.0183(6) Uani d . 1 . .
    C C16 0.9378(6) 0.8664(5) 0.88744(9) 0.0274(7) Uani d . 1 . .
    H H16A 0.9366 0.9530 0.9087 0.041 Uiso calc R 1 . .
    H H16B 1.0202 0.9235 0.8663 0.041 Uiso calc R 1 . .
    H H16C 1.0169 0.7510 0.8947 0.041 Uiso calc R 1 . .
loop_
    _atom_site_aniso_label
    _atom_site_aniso_U_11
    _atom_site_aniso_U_22
    _atom_site_aniso_U_33
    _atom_site_aniso_U_12
    _atom_site_aniso_U_13
    _atom_site_aniso_U_23
    O1 0.0167(10) 0.0203(11) 0.0112(9) -0.0012(9) 0.0016(8) 0.0001(8)
    O2 0.0184(11) 0.0360(13) 0.0167(10) -0.0048(10) -0.0022(9) -0.0016(9)
    O3 0.0193(10) 0.0184(10) 0.0120(9) 0.0009(9) 0.0021(7) -0.0031(8)
    O4 0.0252(11) 0.0239(11) 0.0122(9) -0.0022(10) -0.0031(8) 0.0016(8)
    O5 0.0331(13) 0.0125(10) 0.0202(10) -0.0010(10) 0.0035(10) 0.0003(8)
    O6 0.0171(10) 0.0177(10) 0.0146(9) -0.0014(9) 0.0000(8) -0.0013(8)
    O7 0.0250(12) 0.0321(13) 0.0182(10) 0.0011(11) 0.0004(9) -0.0079(9)
    C1 0.0159(13) 0.0173(14) 0.0124(12) 0.0034(12) 0.0009(11) 0.0031(10)
    C2 0.0170(14) 0.0161(14) 0.0201(13) -0.0001(12) 0.0029(11) 0.0032(11)
    C3 0.0270(16) 0.0167(14) 0.0189(14) 0.0011(13) -0.0008(12) -0.0014(11)
    C4 0.0282(17) 0.0182(15) 0.0158(13) 0.0065(13) 0.0048(13) 0.0011(11)
    C5 0.0178(15) 0.0201(16) 0.0229(15) 0.0016(12) 0.0029(12) 0.0044(11)
    C6 0.0152(14) 0.0208(14) 0.0190(14) 0.0000(13) -0.0029(11) 0.0042(12)
    C7 0.0168(14) 0.0166(14) 0.0155(13) -0.0006(12) -0.0017(11) 0.0038(11)
    C8 0.0170(14) 0.0183(14) 0.0132(12) 0.0021(12) 0.0000(11) 0.0006(10)
    C9 0.0160(13) 0.0176(14) 0.0094(12) 0.0012(12) 0.0015(10) -0.0011(10)
    C10 0.0178(14) 0.0186(14) 0.0137(12) -0.0004(12) 0.0004(11) -0.0015(11)
    C11 0.0171(14) 0.0237(15) 0.0122(12) -0.0013(12) -0.0012(11) 0.0001(11)
    C12 0.0207(14) 0.0203(14) 0.0110(12) 0.0057(13) -0.0010(11) 0.0009(11)
    C13 0.0232(15) 0.0144(14) 0.0133(12) -0.0008(12) -0.0003(12) -0.0007(10)
    C14 0.0131(13) 0.0173(14) 0.0120(12) 0.0001(11) 0.0017(10) -0.0005(10)
    C15 0.0236(15) 0.0173(15) 0.0141(13) 0.0008(13) -0.0023(12) -0.0007(11)
    C16 0.0241(16) 0.0281(17) 0.0300(16) -0.0003(15) -0.0067(14) -0.0071(14)
loop_
    _geom_bond_atom_site_label_1
    _geom_bond_atom_site_label_2
    _geom_bond_site_symmetry_2
    _geom_bond_distance
    _geom_bond_publ_flag
    O1 C7 . 1.345(3) ?
    O1 C8 . 1.448(3) ?
    O2 C7 . 1.206(3) ?
    O3 C9 . 1.451(3) ?
    O3 C10 . 1.455(3) ?
    O4 C12 . 1.455(3) ?
    O4 C11 . 1.462(3) ?
    O5 C13 . 1.418(3) ?
    O5 H5 . 0.84(3) ?
    O6 C15 . 1.358(3) ?
    O6 C14 . 1.445(3) ?
    O7 C15 . 1.204(4) ?
    C1 C2 . 1.391(4) ?
    C1 C6 . 1.398(4) ?
    C1 C7 . 1.488(4) ?
    C2 C3 . 1.386(4) ?
    C2 H2 . 0.9500 ?
    C3 C4 . 1.387(4) ?
    C3 H3 . 0.9500 ?
    C4 C5 . 1.388(4) ?
    C4 H4 . 0.9500 ?
    C5 C6 . 1.382(4) ?
    C5 H5A . 0.9500 ?
    C6 H6 . 0.9500 ?
    C8 C9 . 1.515(4) ?
    C8 H8A . 0.9900 ?
    C8 H8B . 0.9900 ?
    C9 C10 . 1.475(4) ?
    C9 C14 . 1.509(4) ?
    C10 C11 . 1.492(4) ?
    C10 H10 . 1.0000 ?
    C11 C12 . 1.474(4) ?
    C11 H11 . 1.0000 ?
    C12 C13 . 1.514(4) ?
    C12 H12 . 1.0000 ?
    C13 C14 . 1.532(4) ?
    C13 H13 . 1.0000 ?
    C14 H14 . 1.0000 ?
    C15 C16 . 1.497(4) ?
    C16 H16A . 0.9800 ?
    C16 H16B . 0.9800 ?
    C16 H16C . 0.9800 ?
loop_
    _geom_angle_atom_site_label_1
    _geom_angle_atom_site_label_2
    _geom_angle_atom_site_label_3
    _geom_angle_site_symmetry_1
    _geom_angle_site_symmetry_3
    _geom_angle
    _geom_angle_publ_flag
    C7 O1 C8 . . 115.8(2) ?
    C9 O3 C10 . . 61.00(17) ?
    C12 O4 C11 . . 60.70(18) ?
    C13 O5 H5 . . 103(3) ?
    C15 O6 C14 . . 116.2(2) ?
    C2 C1 C6 . . 119.9(3) ?
    C2 C1 C7 . . 122.3(3) ?
    C6 C1 C7 . . 117.7(3) ?
    C3 C2 C1 . . 120.0(3) ?
    C3 C2 H2 . . 120.0 ?
    C1 C2 H2 . . 120.0 ?
    C2 C3 C4 . . 120.0(3) ?
    C2 C3 H3 . . 120.0 ?
    C4 C3 H3 . . 120.0 ?
    C3 C4 C5 . . 120.1(3) ?
    C3 C4 H4 . . 120.0 ?
    C5 C4 H4 . . 120.0 ?
    C6 C5 C4 . . 120.4(3) ?
    C6 C5 H5A . . 119.8 ?
    C4 C5 H5A . . 119.8 ?
    C5 C6 C1 . . 119.6(3) ?
    C5 C6 H6 . . 120.2 ?
    C1 C6 H6 . . 120.2 ?
    O2 C7 O1 . . 123.2(3) ?
    O2 C7 C1 . . 124.2(3) ?
    O1 C7 C1 . . 112.6(2) ?
    O1 C8 C9 . . 111.4(2) ?
    O1 C8 H8A . . 109.3 ?
    C9 C8 H8A . . 109.3 ?
    O1 C8 H8B . . 109.3 ?
    C9 C8 H8B . . 109.3 ?
    H8A C8 H8B . . 108.0 ?
    O3 C9 C10 . . 59.64(16) ?
    O3 C9 C14 . . 115.2(2) ?
    C10 C9 C14 . . 117.3(3) ?
    O3 C9 C8 . . 112.4(2) ?
    C10 C9 C8 . . 120.3(3) ?
    C14 C9 C8 . . 117.9(2) ?
    O3 C10 C9 . . 59.37(17) ?
    O3 C10 C11 . . 116.3(2) ?
    C9 C10 C11 . . 118.1(3) ?
    O3 C10 H10 . . 116.9 ?
    C9 C10 H10 . . 116.9 ?
    C11 C10 H10 . . 116.9 ?
    O4 C11 C12 . . 59.43(17) ?
    O4 C11 C10 . . 116.9(2) ?
    C12 C11 C10 . . 117.9(3) ?
    O4 C11 H11 . . 116.7 ?
    C12 C11 H11 . . 116.7 ?
    C10 C11 H11 . . 116.7 ?
    O4 C12 C11 . . 59.86(18) ?
    O4 C12 C13 . . 118.5(2) ?
    C11 C12 C13 . . 119.3(2) ?
    O4 C12 H12 . . 115.9 ?
    C11 C12 H12 . . 115.9 ?
    C13 C12 H12 . . 115.9 ?
    O5 C13 C12 . . 110.3(3) ?
    O5 C13 C14 . . 108.3(2) ?
    C12 C13 C14 . . 108.3(2) ?
    O5 C13 H13 . . 110.0 ?
    C12 C13 H13 . . 110.0 ?
    C14 C13 H13 . . 110.0 ?
    O6 C14 C9 . . 109.0(2) ?
    O6 C14 C13 . . 108.4(2) ?
    C9 C14 C13 . . 111.8(2) ?
    O6 C14 H14 . . 109.2 ?
    C9 C14 H14 . . 109.2 ?
    C13 C14 H14 . . 109.2 ?
    O7 C15 O6 . . 123.3(3) ?
    O7 C15 C16 . . 125.7(3) ?
    O6 C15 C16 . . 110.9(3) ?
    C15 C16 H16A . . 109.5 ?
    C15 C16 H16B . . 109.5 ?
    H16A C16 H16B . . 109.5 ?
    C15 C16 H16C . . 109.5 ?
    H16A C16 H16C . . 109.5 ?
    H16B C16 H16C . . 109.5 ?
loop_
    _geom_torsion_atom_site_label_1
    _geom_torsion_atom_site_label_2
    _geom_torsion_atom_site_label_3
    _geom_torsion_atom_site_label_4
    _geom_torsion_site_symmetry_1
    _geom_torsion_site_symmetry_2
    _geom_torsion_site_symmetry_3
    _geom_torsion_site_symmetry_4
    _geom_torsion
    _geom_torsion_publ_flag
    C6 C1 C2 C3 . . . . 2.1(4) ?
    C7 C1 C2 C3 . . . . -176.5(3) ?
    C1 C2 C3 C4 . . . . 0.2(4) ?
    C2 C3 C4 C5 . . . . -1.5(4) ?
    C3 C4 C5 C6 . . . . 0.6(4) ?
    C4 C5 C6 C1 . . . . 1.6(4) ?
    C2 C1 C6 C5 . . . . -2.9(4) ?
    C7 C1 C6 C5 . . . . 175.7(3) ?
    C8 O1 C7 O2 . . . . -4.1(4) ?
    C8 O1 C7 C1 . . . . 174.5(2) ?
    C2 C1 C7 O2 . . . . -171.5(3) ?
    C6 C1 C7 O2 . . . . 9.9(4) ?
    C2 C1 C7 O1 . . . . 9.9(4) ?
    C6 C1 C7 O1 . . . . -168.7(2) ?
    C7 O1 C8 C9 . . . . 72.9(3) ?
    C10 O3 C9 C14 . . . . -108.2(3) ?
    C10 O3 C9 C8 . . . . 113.0(3) ?
    O1 C8 C9 O3 . . . . -177.7(2) ?
    O1 C8 C9 C10 . . . . -110.8(3) ?
    O1 C8 C9 C14 . . . . 44.7(4) ?
    C9 O3 C10 C11 . . . . 108.5(3) ?
    C14 C9 C10 O3 . . . . 104.6(3) ?
    C8 C9 C10 O3 . . . . -99.8(3) ?
    O3 C9 C10 C11 . . . . -105.5(3) ?
    C14 C9 C10 C11 . . . . -0.9(4) ?
    C8 C9 C10 C11 . . . . 154.7(3) ?
    C12 O4 C11 C10 . . . . -108.0(3) ?
    O3 C10 C11 O4 . . . . 23.0(4) ?
    C9 C10 C11 O4 . . . . 90.6(3) ?
    O3 C10 C11 C12 . . . . -44.9(3) ?
    C9 C10 C11 C12 . . . . 22.7(4) ?
    C11 O4 C12 C13 . . . . 109.2(3) ?
    C10 C11 C12 O4 . . . . 106.4(3) ?
    O4 C11 C12 C13 . . . . -107.9(3) ?
    C10 C11 C12 C13 . . . . -1.5(4) ?
    O4 C12 C13 O5 . . . . 133.7(2) ?
    C11 C12 C13 O5 . . . . -156.8(2) ?
    O4 C12 C13 C14 . . . . -107.9(3) ?
    C11 C12 C13 C14 . . . . -38.4(3) ?
    C15 O6 C14 C9 . . . . -128.9(2) ?
    C15 O6 C14 C13 . . . . 109.2(2) ?
    O3 C9 C14 O6 . . . . -93.0(3) ?
    C10 C9 C14 O6 . . . . -160.3(2) ?
    C8 C9 C14 O6 . . . . 43.4(3) ?
    O3 C9 C14 C13 . . . . 26.7(4) ?
    C10 C9 C14 C13 . . . . -40.6(4) ?
    C8 C9 C14 C13 . . . . 163.2(2) ?
    O5 C13 C14 O6 . . . . -61.7(3) ?
    C12 C13 C14 O6 . . . . 178.7(2) ?
    O5 C13 C14 C9 . . . . 178.2(3) ?
    C12 C13 C14 C9 . . . . 58.6(3) ?
    C14 O6 C15 O7 . . . . 3.2(4) ?
    C14 O6 C15 C16 . . . . -177.8(2) ?
loop_
    _geom_hbond_atom_site_label_D
    _geom_hbond_atom_site_label_H
    _geom_hbond_atom_site_label_A
    _geom_hbond_site_symmetry_A
    _geom_hbond_distance_DH
    _geom_hbond_distance_HA
    _geom_hbond_distance_DA
    _geom_hbond_angle_DHA
    _geom_hbond_publ_flag
    O5 H5 O4 3_656 0.84(3) 2.05(3) 2.887(3) 172(4) yes
