# Supplementary material for: [1R-(1α,2α,4α,5β,6α,7α)]-4-Benzoyl­oxymethyl-5,6-dihy­droxy-3,8-dioxa­tricyclo­[5.1.0.02,4]octan-5-yl acetate (3-deacetyl­crotepoxide) from Kaempferia rotunda Val
Source: Acta Crystallogr Sect E Struct Rep Online. 2010 Oct 30;66(Pt 11):o2945. doi: 10.1107/S1600536810042686 (PMC3009124; doi:10.1107/S1600536810042686)
Supplement: Supplementary file 2 [file e-66-o2945-Isup2.hkl]

# 
# h,k,l, Fc-squared, Fo-squared, sigma(Fo-squared) and status flag 
# 
data_I
_shelx_title '  P212121' 
_shelx_refln_list_code          4 
_shelx_F_calc_maximum      141.20 
_exptl_crystal_F_000       672.00 
_reflns_d_resolution_high  0.7697 
 
loop_ 
 _symmetry_equiv_pos_as_xyz 
 'x, y, z' 
 '-x+1/2, -y, z+1/2' 
 '-x, y+1/2, -z+1/2' 
 'x+1/2, -y+1/2, -z' 
 
_cell_length_a     5.7451 
_cell_length_b     7.1746 
_cell_length_c    35.7085 
_cell_angle_alpha  90.000 
_cell_angle_beta   90.000 
_cell_angle_gamma  90.000 
 
_shelx_F_squared_multiplier     1.000 
 
loop_ 
 _refln_index_h 
 _refln_index_k 
 _refln_index_l 
 _refln_F_squared_calc 
 _refln_F_squared_meas 
 _refln_F_squared_sigma 
 _refln_observed_status 
   2   0   0     6540.58     6641.16    149.10 o 
   4   0   0     1361.73     1429.83     50.35 o 
   6   0   0        0.01      -11.64      9.50 o 
   1   1   0    15504.38    15597.56    238.48 o 
   2   1   0        7.90        3.44      2.44 o 
   3   1   0        7.62       12.74      4.03 o 
   4   1   0     1185.05     1128.13     26.24 o 
   5   1   0       15.16        0.56      5.77 o 
   6   1   0       99.12       82.19     13.46 o 
   7   1   0       18.46        2.96     13.20 o 
   0   2   0     1361.84     1488.93     37.12 o 
   1   2   0      986.42      985.81     19.21 o 
   2   2   0      788.00      759.35     17.07 o 
   3   2   0      953.74      940.06     21.38 o 
   4   2   0        4.15       -0.36      4.57 o 
   5   2   0      406.43      438.71     24.25 o 
   6   2   0       32.97       47.04     13.02 o 
   7   2   0       61.00      110.71     19.38 o 
   1   3   0       81.93       89.42      5.95 o 
   2   3   0      151.66      171.52      8.58 o 
   3   3   0       43.78       44.75      5.63 o 
   4   3   0     1315.04     1294.97     38.77 o 
   5   3   0       93.72       92.26     12.66 o 
   6   3   0        2.59      -10.53      9.06 o 
   7   3   0       10.27       18.22     13.69 o 
   0   4   0     1713.52     1721.37     46.77 o 
   1   4   0     1344.78     1452.75     29.16 o 
   2   4   0      364.00      365.20     12.96 o 
   3   4   0      329.48      334.42     13.58 o 
   4   4   0     1811.91     1782.68     49.71 o 
   5   4   0      119.95      141.08     15.74 o 
   6   4   0       50.46       40.52     16.10 o 
   1   5   0      242.62      255.54     14.27 o 
   2   5   0        6.08        9.77      5.82 o 
   3   5   0      488.30      458.68     20.35 o 
   4   5   0      290.76      259.22     19.82 o 
   5   5   0       93.19      106.84     14.80 o 
   6   5   0        1.15        7.55     11.16 o 
   0   6   0       97.21      122.17     18.83 o 
   1   6   0        1.01        1.84      5.69 o 
   2   6   0      113.41      108.98     11.16 o 
   3   6   0       78.45       75.74     16.31 o 
   4   6   0       76.77       82.58     15.45 o 
   5   6   0      298.77      265.33     26.94 o 
   1   7   0        1.95        0.08      6.51 o 
   2   7   0      107.28       95.98     12.96 o 
   3   7   0      126.13      112.22     16.57 o 
   4   7   0       27.10       22.74     12.15 o 
   0   8   0       19.70       16.61     20.08 o 
   1   8   0        7.28        2.85     20.10 o 
   2   8   0      128.74      144.84     19.73 o 
   3   8   0        5.00       -2.96     14.32 o 
   1   9   0        0.00       -4.88     15.21 o 
   1   0   1    10842.75    10657.37    163.21 o 
   2   0   1       37.92       43.85      4.61 o 
   3   0   1     4731.40     4884.27     89.74 o 
   4   0   1      594.06      575.80     31.38 o 
   5   0   1      465.13      491.18     26.44 o 
   6   0   1       41.50       24.00     10.20 o 
   7   0   1        2.00        8.82     10.55 o 
   0   1   1       52.15       62.14      5.34 o 
   1   1   1      636.13      687.11      9.96 o 
   2   1   1     1280.84     1314.84     22.27 o 
   3   1   1      244.31      297.44     11.12 o 
   4   1   1       73.63       96.54      5.90 o 
   5   1   1       89.77      101.95      8.29 o 
   6   1   1       86.04       64.48      9.06 o 
   7   1   1       87.10       94.13     11.30 o 
   0   2   1    10804.20    10829.28    167.12 o 
   1   2   1       70.76       84.01      5.02 o 
   2   2   1     4044.78     4074.14     47.84 o 
   3   2   1      743.13      755.47     14.36 o 
   4   2   1      972.03      966.57     21.01 o 
   5   2   1       65.00       62.70      7.48 o 
   6   2   1       84.83       65.25     10.35 o 
   7   2   1       83.03      102.05     15.45 o 
   0   3   1      915.33      970.84     21.28 o 
   1   3   1       45.18       46.82      3.32 o 
   2   3   1       86.60       85.64      4.47 o 
   3   3   1      136.33      134.59      5.99 o 
   4   3   1      155.81      156.94      8.50 o 
   5   3   1      334.23      328.46     16.76 o 
   6   3   1        2.14        1.33      7.34 o 
   7   3   1       36.31       32.79     10.34 o 
   0   4   1      337.95      384.00     12.49 o 
   1   4   1      167.31      165.65      7.83 o 
   2   4   1      309.54      300.80      8.29 o 
   3   4   1      351.43      357.48     10.91 o 
   4   4   1      379.75      422.96     22.62 o 
   5   4   1      146.63      135.17     10.96 o 
   6   4   1       46.45       62.39     11.07 o 
   0   5   1      182.32      179.52     11.83 o 
   1   5   1      259.95      278.54     11.14 o 
   2   5   1      233.85      227.21      9.94 o 
   3   5   1        7.96       18.04      4.78 o 
   4   5   1       71.11       70.42      9.07 o 
   5   5   1       42.92       36.52      7.87 o 
   6   5   1        4.88       -2.50      7.19 o 
   0   6   1      344.40      381.52     16.11 o 
   1   6   1       13.00       17.50      4.74 o 
   2   6   1      203.89      199.13     10.09 o 
   3   6   1      283.70      285.14     13.45 o 
   4   6   1      339.93      337.87     18.15 o 
   5   6   1      146.49      141.54     16.71 o 
   0   7   1      397.11      385.48     22.57 o 
   1   7   1        2.61        1.03      4.93 o 
   2   7   1      122.33      124.16     10.25 o 
   3   7   1       21.26       23.42      7.87 o 
   4   7   1      126.91      130.52     13.43 o 
   0   8   1       44.87       33.15     16.59 o 
   1   8   1       80.61       78.80     12.32 o 
   2   8   1       90.46      116.37     14.16 o 
   3   8   1       11.19       12.19      8.00 o 
   0   9   1      108.01       91.39     23.82 o 
   1   9   1       43.89       48.39     16.36 o 
   0   0   2     3005.70       -0.38      0.52 o 
   1   0   2     1521.76     1536.48     28.25 o 
   2   0   2      122.77      101.17      5.60 o 
   3   0   2      365.57      378.62     24.66 o 
   4   0   2       65.91       61.46      9.46 o 
   5   0   2      110.40      128.51     18.96 o 
   6   0   2        3.70        8.96      9.01 o 
   7   0   2      144.88      179.61     25.76 o 
   0   1   2     6726.17     6500.43    100.32 o 
   1   1   2      879.53      954.25     14.20 o 
   2   1   2      146.05      158.30      5.28 o 
   3   1   2     1138.43     1155.58     18.49 o 
   4   1   2     1541.39     1578.05     23.59 o 
   5   1   2       13.57        3.98      4.97 o 
   6   1   2        1.03        9.32      6.20 o 
   7   1   2       30.20       41.09     10.97 o 
   0   2   2     2703.81     2755.27     49.88 o 
   1   2   2     6242.41     6329.47     70.74 o 
   2   2   2      388.09      383.69      8.76 o 
   3   2   2      224.24      238.24      9.93 o 
   4   2   2       73.37       74.96      5.92 o 
   5   2   2      208.98      214.00     10.75 o 
   6   2   2       16.82       22.50      8.08 o 
   7   2   2      160.37      190.10     17.80 o 
   0   3   2     1802.33     1782.82     32.34 o 
   1   3   2     1164.51     1184.47     16.68 o 
   2   3   2      141.60      158.18      5.60 o 
   3   3   2        2.65       -2.68      2.65 o 
   4   3   2      591.53      580.41     14.63 o 
   5   3   2       14.93        9.85      5.02 o 
   6   3   2       19.25       20.76      8.34 o 
   7   3   2       67.34       87.81     13.36 o 
   0   4   2      228.42      242.68     11.34 o 
   1   4   2     1286.18     1325.11     20.02 o 
   2   4   2      444.66      459.20      9.86 o 
   3   4   2      813.87      811.59     19.83 o 
   4   4   2      754.94      647.16     18.95 o 
   5   4   2       63.43       57.05      8.08 o 
   6   4   2      108.33       95.89     11.59 o 
   0   5   2        6.99        7.02      4.68 o 
   1   5   2      184.82      173.10      7.04 o 
   2   5   2       59.50       67.95      5.55 o 
   3   5   2      130.24      154.83      8.88 o 
   4   5   2      437.76      435.98     18.06 o 
   5   5   2       20.86       14.93      6.76 o 
   6   5   2       44.09       34.23     11.51 o 
   0   6   2        1.81        5.45      5.70 o 
   1   6   2      119.26      114.87      7.53 o 
   2   6   2       17.51       16.43      5.04 o 
   3   6   2       85.13       83.37      8.68 o 
   4   6   2        0.45       -0.20      6.21 o 
   5   6   2       64.16       74.77     11.31 o 
   0   7   2      119.54      139.90     19.92 o 
   1   7   2       71.84       89.04      9.37 o 
   2   7   2       17.90       23.83      5.97 o 
   3   7   2       42.21       26.84      7.91 o 
   4   7   2       38.65       46.43      9.73 o 
   0   8   2       20.80       19.03     21.52 o 
   1   8   2       31.06       39.81     10.09 o 
   2   8   2      108.12       95.16     11.76 o 
   3   8   2      208.61      194.97     15.77 o 
   0   9   2       15.68       36.62     18.03 o 
   1   9   2       59.29       55.56     14.67 o 
   1   0   3       27.93       25.04      2.70 o 
   2   0   3      984.48      960.51     21.06 o 
   3   0   3      692.29      688.70     18.37 o 
   4   0   3     1553.07     1590.25     33.75 o 
   5   0   3      336.03      287.55     20.36 o 
   6   0   3       16.73       20.36      9.68 o 
   7   0   3       48.58       57.44     13.54 o 
   0   1   3     2073.62     2065.48     33.31 o 
   1   1   3     8691.71     8692.12    109.72 o 
   2   1   3     1376.91     1406.27     19.42 o 
   3   1   3     1180.51     1351.32     20.36 o 
   4   1   3       78.93      100.13      6.78 o 
   5   1   3       48.77       38.05     10.48 o 
   6   1   3       46.98       41.10      7.74 o 
   7   1   3       68.94       80.52     13.56 o 
   0   2   3    15032.48    15159.10    254.97 o 
   1   2   3     2147.95     2244.56     28.64 o 
   2   2   3      845.44      874.27     14.13 o 
   3   2   3        2.26        2.84      2.36 o 
   4   2   3       58.79       58.44      5.16 o 
   5   2   3      364.50      359.10     13.96 o 
   6   2   3      148.20      157.29     14.66 o 
   7   2   3       96.20      109.37     13.74 o 
   0   3   3     1499.98     1630.86     33.01 o 
   1   3   3     1208.36     1234.99     17.23 o 
   2   3   3      890.57      908.05     14.28 o 
   3   3   3       90.71       88.14      5.10 o 
   4   3   3      356.23      349.71     15.77 o 
   5   3   3      179.06      196.74     11.39 o 
   6   3   3      106.69      141.32     14.26 o 
   7   3   3       64.95       73.34     12.81 o 
   0   4   3       27.31       34.31      5.49 o 
   1   4   3      348.84      384.28      9.05 o 
   2   4   3       52.12       62.37      4.31 o 
   3   4   3      262.11      235.61      9.03 o 
   4   4   3      568.33      567.83     18.91 o 
   5   4   3      368.07      331.24     21.76 o 
   6   4   3       33.06       31.30      8.37 o 
   0   5   3       15.04        5.06      4.53 o 
   1   5   3      391.55      387.59     11.09 o 
   2   5   3        1.29        4.95      3.47 o 
   3   5   3       30.33       26.19      5.16 o 
   4   5   3      110.47      106.61      9.62 o 
   5   5   3       15.74       10.24      7.08 o 
   6   5   3       43.59       49.36     10.79 o 
   0   6   3      243.60      252.67     14.56 o 
   1   6   3      121.66      131.44      7.85 o 
   2   6   3      157.60      172.48      9.51 o 
   3   6   3      339.95      347.72     15.76 o 
   4   6   3       96.01       61.74      9.54 o 
   5   6   3        9.13        8.86      8.59 o 
   0   7   3        1.00       -2.75      8.43 o 
   1   7   3       39.68       38.30      7.04 o 
   2   7   3       46.00       27.59      7.64 o 
   3   7   3       64.60       79.57     10.69 o 
   4   7   3       82.14       78.47     12.58 o 
   0   8   3       40.78       39.50     13.29 o 
   1   8   3       45.68       37.29     10.30 o 
   2   8   3       60.37       61.23     10.81 o 
   3   8   3       12.31        5.00      8.41 o 
   0   9   3        3.73        8.01     15.00 o 
   1   9   3       20.28       27.08     13.15 o 
   0   0   4       37.71       33.71      5.93 o 
   1   0   4      230.74      215.30      6.04 o 
   2   0   4     1618.56     1727.94     31.15 o 
   3   0   4     2441.22     2603.22     46.67 o 
   4   0   4      416.72      432.75     18.63 o 
   5   0   4      865.12      899.75     38.45 o 
   6   0   4        2.25       -2.66      8.15 o 
   7   0   4        6.97       -2.23      9.22 o 
   0   1   4       42.54       27.58      2.32 o 
   1   1   4      762.55      841.60     11.30 o 
   2   1   4      899.94      970.31     16.43 o 
   3   1   4      823.41      907.80     15.07 o 
   4   1   4      262.91      249.81      9.39 o 
   5   1   4      648.96      664.29     20.83 o 
   6   1   4       54.43       54.70      8.50 o 
   7   1   4       28.85       15.37      8.66 o 
   0   2   4    11304.02    11507.35    177.62 o 
   1   2   4      218.68      249.33      6.19 o 
   2   2   4      185.60      205.48      5.97 o 
   3   2   4      943.07      973.95     16.22 o 
   4   2   4      510.10      474.67     12.64 o 
   5   2   4      150.30      171.42      9.87 o 
   6   2   4       11.40        6.94      6.79 o 
   7   2   4       31.77       31.35     11.08 o 
   0   3   4     1312.59     1360.53     28.48 o 
   1   3   4     2269.33     2397.11     31.05 o 
   2   3   4       75.71       89.44      5.01 o 
   3   3   4      531.45      494.73     11.44 o 
   4   3   4      140.78      144.51      8.75 o 
   5   3   4      170.68      180.79     12.12 o 
   6   3   4      133.12      144.55     14.00 o 
   7   3   4       29.08       23.73      9.73 o 
   0   4   4     1268.19     1441.76     28.75 o 
   1   4   4      353.53      380.95      8.83 o 
   2   4   4      861.80      856.37     15.67 o 
   3   4   4      174.16      169.03     11.80 o 
   4   4   4      143.44      163.26     10.81 o 
   5   4   4       32.48       41.83      7.39 o 
   6   4   4       90.65       90.33     11.51 o 
   0   5   4      134.93      150.13      9.49 o 
   1   5   4       61.02       67.28      4.90 o 
   2   5   4      129.67      136.27      7.31 o 
   3   5   4      332.54      327.26     13.47 o 
   4   5   4       56.71       57.87      7.88 o 
   5   5   4      155.94      151.52     13.05 o 
   6   5   4       87.41      121.83     15.11 o 
   0   6   4      704.87      717.62     20.30 o 
   1   6   4      217.96      234.37      9.68 o 
   2   6   4      857.98      792.21     19.33 o 
   3   6   4       22.57       16.14      6.27 o 
   4   6   4       93.06       99.84     10.80 o 
   5   6   4       11.34        5.56      7.39 o 
   0   7   4       76.08       70.39     14.18 o 
   1   7   4      135.26      139.73     10.53 o 
   2   7   4      118.17       99.68     10.82 o 
   3   7   4      466.61      481.89     19.87 o 
   4   7   4      278.54      292.73     23.83 o 
   0   8   4       25.88       32.40     12.22 o 
   1   8   4       39.18       27.59      9.50 o 
   2   8   4       32.97       25.67      8.88 o 
   3   8   4      151.28      133.40     15.26 o 
   0   9   4       10.37       13.84     16.67 o 
   1   9   4       27.41       31.95     12.69 o 
   1   0   5     6179.81     6082.19     95.03 o 
   2   0   5     2264.56     2327.06     40.30 o 
   3   0   5      483.53      486.12     16.72 o 
   4   0   5       34.91       39.97      7.90 o 
   5   0   5     1167.32     1122.07     44.44 o 
   6   0   5      143.30      172.36     17.80 o 
   7   0   5       87.69       83.70     15.05 o 
   0   1   5      984.60      981.71     17.41 o 
   1   1   5     4776.09     4629.09     51.73 o 
   2   1   5      153.68      166.13      6.07 o 
   3   1   5      173.51      189.97      7.24 o 
   4   1   5      387.58      377.64     12.65 o 
   5   1   5      829.23      797.54     20.02 o 
   6   1   5      101.38      109.68     11.20 o 
   7   1   5       64.66       55.34     10.19 o 
   0   2   5      517.15      514.09     16.77 o 
   1   2   5      438.45      448.00      8.90 o 
   2   2   5       77.41       89.78      4.35 o 
   3   2   5      101.87      113.29      6.18 o 
   4   2   5      320.05      299.64     11.16 o 
   5   2   5      212.74      191.03     11.73 o 
   6   2   5       83.33       84.65     10.49 o 
   7   2   5       12.19        9.81      9.42 o 
   0   3   5      917.95     1049.62     21.31 o 
   1   3   5     2293.73     2301.78     32.00 o 
   2   3   5      599.62      646.35     12.99 o 
   3   3   5      259.80      269.29      8.10 o 
   4   3   5      110.26      127.63      8.20 o 
   5   3   5       52.23       56.00      6.92 o 
   6   3   5       10.83       11.41      7.10 o 
   7   3   5        5.29        6.37      8.21 o 
   0   4   5       92.42       89.73     10.30 o 
   1   4   5      515.09      560.28     10.53 o 
   2   4   5       12.53       12.13      3.45 o 
   3   4   5       39.63       39.67      6.82 o 
   4   4   5      209.58      198.49      9.98 o 
   5   4   5       15.55       19.29      6.40 o 
   6   4   5        7.16        0.92      7.72 o 
   0   5   5     1428.79     1383.70     29.47 o 
   1   5   5      101.79       89.61      5.98 o 
   2   5   5      303.04      312.61     11.22 o 
   3   5   5       55.68       65.06      7.00 o 
   4   5   5      148.37      125.18     11.32 o 
   5   5   5       89.79       93.47     11.01 o 
   6   5   5        6.56        8.65      8.83 o 
   0   6   5       25.28       20.04      7.06 o 
   1   6   5       37.63       42.79      5.76 o 
   2   6   5      148.05      138.76      9.21 o 
   3   6   5      251.58      260.39     13.95 o 
   4   6   5        5.47        4.74      6.29 o 
   5   6   5       85.61       76.99     10.79 o 
   0   7   5      493.73      535.34     27.39 o 
   1   7   5       15.59        6.08      5.99 o 
   2   7   5      177.50      200.81     11.49 o 
   3   7   5       51.25       46.60      8.15 o 
   4   7   5        1.14        0.12      7.08 o 
   0   8   5      110.77      105.83     19.56 o 
   1   8   5       42.79       53.46      9.89 o 
   2   8   5      131.85      132.61     17.33 o 
   3   8   5       43.01       48.67     11.29 o 
   0   9   5       15.57        7.62     16.45 o 
   1   9   5       37.47       31.79     13.29 o 
   0   0   6      913.62      809.53     26.17 o 
   1   0   6     7356.26     7308.71    124.65 o 
   2   0   6      147.39      142.24     11.10 o 
   3   0   6       45.71       65.08      5.65 o 
   4   0   6       15.45       23.36      6.75 o 
   5   0   6        0.01       -1.27      5.73 o 
   6   0   6      128.61       98.72     14.23 o 
   7   0   6      124.70      122.55     22.26 o 
   0   1   6     4039.30     4082.53     70.41 o 
   1   1   6     1276.36     1270.78     16.88 o 
   2   1   6       54.34       59.03      3.92 o 
   3   1   6      779.94      836.03     18.26 o 
   4   1   6      112.59      115.97      8.05 o 
   5   1   6      101.48      108.99     10.55 o 
   6   1   6      238.78      227.30     15.32 o 
   7   1   6       13.94       22.72      8.47 o 
   0   2   6       21.93       29.64      3.54 o 
   1   2   6     1376.43     1372.07     19.09 o 
   2   2   6      641.19      693.00     12.55 o 
   3   2   6      249.75      240.07      8.71 o 
   4   2   6       97.84       81.92      5.98 o 
   5   2   6      290.33      313.82     14.77 o 
   6   2   6      169.81      184.98     14.38 o 
   7   2   6       86.39      112.77     15.52 o 
   0   3   6      143.70      148.48      9.36 o 
   1   3   6     1279.75     1269.44     20.27 o 
   2   3   6      354.51      353.97     12.39 o 
   3   3   6      414.97      395.92      9.68 o 
   4   3   6      745.90      682.59     15.99 o 
   5   3   6       49.28       40.53      6.49 o 
   6   3   6       41.04       43.77      9.06 o 
   7   3   6       23.92       44.52     11.03 o 
   0   4   6     1524.61     1486.13     32.39 o 
   1   4   6      220.62      221.95      7.59 o 
   2   4   6      456.41      435.62     10.99 o 
   3   4   6      114.16      115.81      7.20 o 
   4   4   6      157.40      154.97      8.99 o 
   5   4   6       19.57        9.50      5.42 o 
   6   4   6       29.57       29.95      9.41 o 
   0   5   6      969.47      950.10     22.60 o 
   1   5   6      332.99      343.62     10.68 o 
   2   5   6      667.48      662.23     14.93 o 
   3   5   6      189.29      194.76     10.53 o 
   4   5   6      233.78      219.72     13.92 o 
   5   5   6       90.63       84.61     11.06 o 
   6   5   6       63.51       79.83     14.49 o 
   0   6   6      222.49      210.11     13.63 o 
   1   6   6      129.80      128.92      8.06 o 
   2   6   6      219.69      199.98     14.69 o 
   3   6   6      234.94      228.37     20.17 o 
   4   6   6      237.55      227.05     15.13 o 
   5   6   6       26.67       18.83      8.41 o 
   0   7   6      124.63      123.84     14.50 o 
   1   7   6       68.95       40.09     10.18 o 
   2   7   6      131.19      129.81     10.03 o 
   3   7   6       57.85       55.67      8.34 o 
   4   7   6        4.92        2.20      7.03 o 
   0   8   6      210.47      239.20     24.58 o 
   1   8   6      211.05      218.59     16.58 o 
   2   8   6        9.76        6.79      8.95 o 
   3   8   6       27.40       32.45     11.71 o 
   0   9   6       25.36       62.25     21.13 o 
   1   9   6      135.68      159.51     20.17 o 
   1   0   7     3639.07     3653.06     64.63 o 
   2   0   7      180.63      165.53      7.04 o 
   3   0   7     1495.13     1488.01     31.74 o 
   4   0   7      155.33      152.72     11.45 o 
   5   0   7      227.76      182.74     14.27 o 
   6   0   7       23.63       28.22     12.69 o 
   7   0   7      153.75      167.35     19.61 o 
   0   1   7      223.63      235.28      9.18 o 
   1   1   7      538.05      480.59      8.11 o 
   2   1   7     2664.63     2791.80     35.65 o 
   3   1   7     1855.66     1906.38     27.28 o 
   4   1   7      351.59      342.19     15.99 o 
   5   1   7      487.16      501.55     18.06 o 
   6   1   7      170.93      164.43     13.43 o 
   7   1   7       25.18       58.34     10.44 o 
   0   2   7     1717.76     1688.43     29.76 o 
   1   2   7     2162.13     2167.02     28.02 o 
   2   2   7     1613.59     1670.19     22.20 o 
   3   2   7       26.09       34.01      3.83 o 
   4   2   7      172.43      182.43      9.09 o 
   5   2   7      277.09      281.13     14.88 o 
   6   2   7        3.80       13.29      6.80 o 
   7   2   7        4.19        7.46      9.52 o 
   0   3   7     1710.40     1851.52     33.80 o 
   1   3   7       43.98       47.51      3.90 o 
   2   3   7       38.01       49.37      4.35 o 
   3   3   7      134.74      142.78      6.95 o 
   4   3   7      485.20      473.57     14.49 o 
   5   3   7      212.40      225.44     12.02 o 
   6   3   7       31.49       42.95      9.64 o 
   0   4   7     2411.29     2554.65     46.11 o 
   1   4   7     2448.55     2583.20     35.06 o 
   2   4   7      108.04      119.37      6.39 o 
   3   4   7      282.87      295.65     11.13 o 
   4   4   7      115.75      113.61      7.92 o 
   5   4   7       23.95       19.41      6.06 o 
   6   4   7       29.42       35.11      9.77 o 
   0   5   7      387.27      347.15     14.24 o 
   1   5   7      736.10      711.90     18.07 o 
   2   5   7      293.23      262.21      9.92 o 
   3   5   7       29.53       29.04      5.96 o 
   4   5   7      221.61      235.76     14.71 o 
   5   5   7      203.00      200.20     14.77 o 
   6   5   7       68.83       86.36     15.55 o 
   0   6   7      123.29      112.14     12.87 o 
   1   6   7      431.99      429.43     14.00 o 
   2   6   7      432.67      411.96     16.46 o 
   3   6   7      246.27      266.53     14.17 o 
   4   6   7       95.47       96.91     10.92 o 
   5   6   7       44.40       60.55     10.25 o 
   0   7   7      310.38      286.44     20.63 o 
   1   7   7       81.53       91.08      9.74 o 
   2   7   7      149.78      129.98     10.81 o 
   3   7   7      233.75      228.56     14.14 o 
   4   7   7       67.08       63.13     10.37 o 
   0   8   7       17.40       14.24     11.64 o 
   1   8   7       51.26       42.82      9.93 o 
   2   8   7      110.32      144.42     14.08 o 
   3   8   7      109.42      101.40     16.12 o 
   0   9   7       62.30       86.09     23.46 o 
   1   9   7      101.55      105.01     14.53 o 
   0   0   8     5831.25     5610.86    152.49 o 
   1   0   8     5599.97     5441.99    105.70 o 
   2   0   8       75.37       67.12      4.92 o 
   3   0   8       24.88       25.60      4.18 o 
   4   0   8       77.08       88.33      9.24 o 
   5   0   8      266.84      257.65     16.79 o 
   6   0   8        3.14      -11.51      7.68 o 
   7   0   8       43.93       30.83     16.16 o 
   0   1   8      322.45      331.01      8.44 o 
   1   1   8     1376.88     1311.47     18.75 o 
   2   1   8      314.70      280.63      7.40 o 
   3   1   8      310.65      324.25      9.49 o 
   4   1   8      135.52      121.00      7.47 o 
   5   1   8      380.12      367.54     14.81 o 
   6   1   8      159.13      170.21     12.59 o 
   7   1   8       18.37       23.25      8.92 o 
   0   2   8      742.74      682.05     14.47 o 
   1   2   8     1161.47     1142.48     16.54 o 
   2   2   8      111.10      127.20      8.56 o 
   3   2   8      228.17      240.97      8.48 o 
   4   2   8      102.15      106.64      7.05 o 
   5   2   8      670.28      669.12     20.25 o 
   6   2   8       15.69       18.85      7.59 o 
   7   2   8      199.95      233.78     21.23 o 
   0   3   8      279.71      305.31      9.97 o 
   1   3   8     1244.75     1241.62     19.57 o 
   2   3   8      980.76     1063.73     17.38 o 
   3   3   8      605.11      614.28     14.05 o 
   4   3   8        5.48        7.89      4.06 o 
   5   3   8       94.96      104.66      8.78 o 
   6   3   8        4.45        8.44      6.99 o 
   0   4   8     1138.07     1110.84     23.86 o 
   1   4   8      100.29      102.88      6.31 o 
   2   4   8      229.98      230.34      8.61 o 
   3   4   8      396.44      398.23     12.61 o 
   4   4   8       76.96       74.72      7.42 o 
   5   4   8       31.48       27.34      7.47 o 
   6   4   8       53.91       54.90     10.79 o 
   0   5   8      395.16      359.04     13.42 o 
   1   5   8       60.27       74.86      6.02 o 
   2   5   8      231.14      249.14     13.04 o 
   3   5   8      332.06      321.80     13.42 o 
   4   5   8      322.19      298.50     20.23 o 
   5   5   8       16.56       22.30      8.76 o 
   6   5   8       21.29       10.52      8.87 o 
   0   6   8        1.03        4.48      7.56 o 
   1   6   8      346.55      345.11     12.73 o 
   2   6   8      113.60       91.26     10.05 o 
   3   6   8       87.65       95.84      9.27 o 
   4   6   8       11.80       -0.67      6.50 o 
   5   6   8       25.22       22.98      8.26 o 
   0   7   8       21.40       17.87      9.27 o 
   1   7   8       78.87       58.97      8.87 o 
   2   7   8      114.55      111.84     10.12 o 
   3   7   8      297.43      277.35     16.82 o 
   4   7   8       43.02       47.45      9.66 o 
   0   8   8       27.41       10.44     14.40 o 
   1   8   8       37.12       26.40     12.80 o 
   2   8   8      164.72      175.62     15.36 o 
   3   8   8        3.52        2.85      9.72 o 
   0   9   8      224.25      271.03     37.30 o 
   1   9   8        4.48       11.32      9.99 o 
   1   0   9     2184.17     2310.26     39.24 o 
   2   0   9      221.08      234.02     15.88 o 
   3   0   9      910.61      974.26     21.57 o 
   4   0   9      259.95      254.36     14.87 o 
   5   0   9        7.42       14.67      7.85 o 
   6   0   9       52.45       68.57     13.13 o 
   7   0   9       10.20       14.37     11.99 o 
   0   1   9       48.54       39.25      3.69 o 
   1   1   9      977.91      945.02     13.84 o 
   2   1   9      267.51      275.80      7.85 o 
   3   1   9      206.83      230.48      8.57 o 
   4   1   9      189.34      201.43      9.43 o 
   5   1   9      575.22      570.76     17.01 o 
   6   1   9       25.95       12.65      6.58 o 
   7   1   9       25.45       34.80      9.57 o 
   0   2   9     2286.67     2302.08     39.41 o 
   1   2   9      454.85      487.85      8.34 o 
   2   2   9      565.89      628.57     10.67 o 
   3   2   9       42.93       48.50      4.58 o 
   4   2   9      265.49      254.61      9.92 o 
   5   2   9      293.78      293.00     14.64 o 
   6   2   9       55.61       43.98      8.44 o 
   7   2   9       25.26       20.33     10.03 o 
   0   3   9        9.68       11.60      4.49 o 
   1   3   9     2016.66     2039.50     40.63 o 
   2   3   9     1013.57     1031.58     17.99 o 
   3   3   9      341.29      321.19     14.12 o 
   4   3   9      135.78      133.12      8.25 o 
   5   3   9      208.61      208.81     12.72 o 
   6   3   9        8.54       16.96      7.43 o 
   0   4   9     1387.13     1404.62     28.41 o 
   1   4   9      432.76      440.78     10.90 o 
   2   4   9      300.74      294.05      9.61 o 
   3   4   9      504.69      513.08     14.04 o 
   4   4   9       18.81       16.61      4.93 o 
   5   4   9      211.91      219.91     14.84 o 
   6   4   9       26.66       27.02      9.23 o 
   0   5   9      360.30      379.18     13.86 o 
   1   5   9     2009.91     1905.01     30.58 o 
   2   5   9      129.55      135.04      8.06 o 
   3   5   9      130.00      126.40      8.85 o 
   4   5   9       23.58       25.87      6.75 o 
   5   5   9      364.30      348.63     19.29 o 
   6   5   9       53.22       41.67     10.81 o 
   0   6   9       16.87       11.87      9.55 o 
   1   6   9      754.01      784.91     18.95 o 
   2   6   9      793.58      783.61     18.12 o 
   3   6   9      182.43      179.33     12.00 o 
   4   6   9       69.83       90.99     10.45 o 
   5   6   9       28.06       17.62      8.36 o 
   0   7   9      185.13      171.04     16.72 o 
   1   7   9      202.11      216.75     13.99 o 
   2   7   9       23.38       23.10      7.16 o 
   3   7   9       17.10       23.67      7.80 o 
   4   7   9       56.52       58.52     11.30 o 
   0   8   9      120.21      144.49     20.11 o 
   1   8   9       38.72       23.00      7.73 o 
   2   8   9       17.53       21.01      8.69 o 
   3   8   9       53.91       88.04     15.47 o 
   0   9   9      165.37      212.39     37.89 o 
   1   9   9       54.67       84.65     16.65 o 
   0   0  10    10597.81    10146.91    272.21 o 
   1   0  10       13.42        9.79      4.96 o 
   2   0  10     3674.67     3577.09     60.26 o 
   3   0  10       51.93       60.14      6.21 o 
   4   0  10      490.19      508.65     19.46 o 
   5   0  10      684.82      672.73     28.63 o 
   6   0  10     1005.30      983.45     48.89 o 
   7   0  10      244.18      205.19     46.07 o 
   0   1  10      113.07      105.39      9.77 o 
   1   1  10      132.88      132.77      4.56 o 
   2   1  10      554.43      553.46     10.53 o 
   3   1  10      155.60      143.63      6.43 o 
   4   1  10      191.80      195.59      8.51 o 
   5   1  10      628.20      607.11     17.47 o 
   6   1  10       13.05       23.80      9.22 o 
   7   1  10       20.81       13.12      8.39 o 
   0   2  10     1591.24     1494.30     30.98 o 
   1   2  10     2629.80     2766.72     33.40 o 
   2   2  10      278.44      247.11      6.99 o 
   3   2  10     1351.16     1294.93     21.74 o 
   4   2  10      150.01      143.44      8.08 o 
   5   2  10      411.57      371.71     16.17 o 
   6   2  10       37.29       23.77      7.93 o 
   7   2  10      106.44      123.03     13.78 o 
   0   3  10       26.38       25.06      3.92 o 
   1   3  10     1237.14     1262.16     19.01 o 
   2   3  10      317.22      366.19      9.53 o 
   3   3  10      104.27       91.22      6.05 o 
   4   3  10       46.00       38.45      5.69 o 
   5   3  10      189.04      199.05     13.60 o 
   6   3  10       25.78       40.69      9.88 o 
   0   4  10      426.78      409.49     17.04 o 
   1   4  10      803.94      822.13     14.84 o 
   2   4  10      110.76      131.25      6.69 o 
   3   4  10      399.17      379.47     13.33 o 
   4   4  10      422.44      406.96     15.60 o 
   5   4  10       18.67       16.08      7.03 o 
   6   4  10       28.10       16.96      8.66 o 
   0   5  10        0.09        0.38      4.14 o 
   1   5  10      235.54      247.98     10.15 o 
   2   5  10      204.71      213.50      9.93 o 
   3   5  10      180.94      163.62      9.81 o 
   4   5  10      156.34      150.67     11.37 o 
   5   5  10      327.58      354.28     19.57 o 
   6   5  10       67.48       66.20     12.93 o 
   0   6  10      188.59      200.50     16.31 o 
   1   6  10        2.64        4.39      4.78 o 
   2   6  10      260.80      262.03     11.72 o 
   3   6  10      506.58      463.59     30.34 o 
   4   6  10      169.99      164.17     14.06 o 
   5   6  10      133.48      140.21     13.83 o 
   0   7  10       32.25       29.71     10.30 o 
   1   7  10       54.91       52.77      8.71 o 
   2   7  10       36.06       38.71      9.19 o 
   3   7  10      130.60      122.49     12.15 o 
   4   7  10       23.86       20.38      9.15 o 
   0   8  10      290.45      298.90     27.45 o 
   1   8  10       11.36        3.75      7.49 o 
   2   8  10       50.16       69.36     11.55 o 
   3   8  10       71.29       99.18     13.34 o 
   0   9  10       78.25      153.27     36.43 o 
   1   9  10       63.77       73.90     13.91 o 
   1   0  11     1931.95     1880.93     33.49 o 
   2   0  11     2923.01     3047.74     61.35 o 
   3   0  11      368.02      357.38     13.68 o 
   4   0  11       77.54       77.74      8.93 o 
   5   0  11      588.94      583.33     24.03 o 
   6   0  11      295.74      303.83     26.86 o 
   7   0  11       35.78       39.27     17.29 o 
   0   1  11        0.51        0.23      3.49 o 
   1   1  11      511.85      486.72     11.82 o 
   2   1  11     1864.45     1931.94     25.02 o 
   3   1  11       95.48       99.89      5.82 o 
   4   1  11      608.50      595.48     13.62 o 
   5   1  11      156.55      155.12      9.51 o 
   6   1  11       91.31       73.80     10.68 o 
   7   1  11       21.93       28.62      9.16 o 
   0   2  11    19937.40    19971.34    307.07 o 
   1   2  11     2165.13     2209.43     29.16 o 
   2   2  11     1280.70     1339.11     21.06 o 
   3   2  11      154.88      196.16      9.48 o 
   4   2  11      823.57      758.95     15.93 o 
   5   2  11      251.07      260.19     15.89 o 
   6   2  11        1.23       13.85      7.16 o 
   7   2  11       12.82       10.80      8.33 o 
   0   3  11      192.44      189.94      8.46 o 
   1   3  11      581.73      547.69     12.44 o 
   2   3  11      148.74      139.97      6.29 o 
   3   3  11      166.07      159.72      8.18 o 
   4   3  11      178.45      184.46     10.30 o 
   5   3  11       96.02       88.88      9.78 o 
   6   3  11      257.01      275.58     18.96 o 
   0   4  11      133.42      150.75      8.19 o 
   1   4  11      261.87      242.11      8.64 o 
   2   4  11      196.72      213.56      9.02 o 
   3   4  11      318.93      327.92     13.18 o 
   4   4  11      124.81      130.60      9.19 o 
   5   4  11      580.75      619.40     22.07 o 
   6   4  11        3.07       10.53      8.29 o 
   0   5  11      388.23      384.74     16.51 o 
   1   5  11      906.68      932.71     19.91 o 
   2   5  11     1036.31     1007.27     28.45 o 
   3   5  11      294.53      305.78     13.39 o 
   4   5  11       96.98      109.36      9.78 o 
   5   5  11      222.11      231.66     17.99 o 
   6   5  11       12.06       20.88      9.85 o 
   0   6  11      234.31      206.88     16.93 o 
   1   6  11      358.35      357.23     14.33 o 
   2   6  11       33.03       33.03      6.20 o 
   3   6  11      134.59      137.55     13.54 o 
   4   6  11      254.71      238.69     15.77 o 
   5   6  11       86.36       80.16     11.33 o 
   0   7  11        0.07       -3.47      7.26 o 
   1   7  11       85.65       84.81     10.21 o 
   2   7  11       10.65       13.29      7.83 o 
   3   7  11       42.71       33.68      8.82 o 
   4   7  11      101.63      109.85     13.49 o 
   0   8  11      266.10      274.21     26.68 o 
   1   8  11      226.74      243.60     16.41 o 
   2   8  11      158.58      144.49     15.57 o 
   3   8  11      124.44      144.32     16.08 o 
   0   9  11        7.88       -0.22     12.18 o 
   0   0  12     7193.73     6986.49    156.13 o 
   1   0  12      726.83      713.74     15.94 o 
   2   0  12     2997.28     2955.65     57.50 o 
   3   0  12       44.79       58.22      5.81 o 
   4   0  12        3.79        3.04      5.58 o 
   5   0  12      235.61      225.32     17.46 o 
   6   0  12       10.82       21.28     11.53 o 
   7   0  12       19.97       10.59     12.54 o 
   0   1  12     1043.58     1132.74     22.15 o 
   1   1  12      249.90      285.15      8.41 o 
   2   1  12     1159.35     1195.20     17.22 o 
   3   1  12      193.15      206.46      8.17 o 
   4   1  12      114.24      110.31      7.39 o 
   5   1  12      263.61      274.30     12.45 o 
   6   1  12       75.78       69.86     11.75 o 
   7   1  12      108.07      133.73     13.97 o 
   0   2  12      129.03      153.78     15.85 o 
   1   2  12      780.32      721.89     12.39 o 
   2   2  12      239.07      244.14      9.51 o 
   3   2  12      223.02      233.69      8.55 o 
   4   2  12      174.16      163.64      8.20 o 
   5   2  12      171.46      175.03     12.67 o 
   6   2  12      212.99      201.05     13.91 o 
   7   2  12       33.65       26.11      9.29 o 
   0   3  12       21.99       17.93      3.47 o 
   1   3  12      292.08      305.04      9.39 o 
   2   3  12       99.62       99.99      5.74 o 
   3   3  12       28.59       27.58      4.56 o 
   4   3  12       44.18       39.39      6.04 o 
   5   3  12       58.94       45.66      8.20 o 
   6   3  12      201.50      189.96     16.57 o 
   0   4  12        5.01        6.93      3.69 o 
   1   4  12      116.48      112.44      6.59 o 
   2   4  12      735.94      699.54     15.31 o 
   3   4  12      247.79      231.75     13.23 o 
   4   4  12      476.34      437.28     16.43 o 
   5   4  12      322.72      310.45     17.55 o 
   6   4  12      158.16      155.05     15.65 o 
   0   5  12      921.84      907.11     25.49 o 
   1   5  12      481.68      472.30     13.77 o 
   2   5  12      421.39      432.79     21.75 o 
   3   5  12      144.93      153.16      9.91 o 
   4   5  12       90.24       95.70      9.69 o 
   5   5  12      356.55      358.74     19.73 o 
   0   6  12      125.31      126.94     14.29 o 
   1   6  12        9.13       13.11      5.81 o 
   2   6  12      387.93      370.45     14.95 o 
   3   6  12       46.35       47.59      7.94 o 
   4   6  12      157.06      167.78     13.77 o 
   5   6  12        3.41       -1.87      7.41 o 
   0   7  12        6.63        8.14      9.70 o 
   1   7  12      178.28      181.49     12.19 o 
   2   7  12      575.89      551.17     25.38 o 
   3   7  12        7.46        2.80      7.08 o 
   4   7  12       31.23       38.69     10.13 o 
   0   8  12      201.26      239.76     25.34 o 
   1   8  12       31.21       33.05      8.99 o 
   2   8  12      106.49      134.41     14.55 o 
   3   8  12      176.44      182.14     16.86 o 
   0   9  12        0.84        7.78     12.34 o 
   1   0  13      170.80      239.91      9.02 o 
   2   0  13      544.11      584.80     21.36 o 
   3   0  13       10.00        2.13      3.72 o 
   4   0  13       76.66       63.85      9.50 o 
   5   0  13       37.51       32.10      8.82 o 
   6   0  13      174.40      174.82     18.38 o 
   7   0  13        1.60        0.87     16.01 o 
   0   1  13      824.54      803.57     17.34 o 
   1   1  13      116.78      116.20      4.81 o 
   2   1  13     1974.98     2187.32     29.39 o 
   3   1  13      221.26      221.90      9.57 o 
   4   1  13     1060.68     1008.24     21.50 o 
   5   1  13      367.74      325.45     14.13 o 
   6   1  13       66.00       76.52     10.43 o 
   7   1  13        2.99       16.31      9.28 o 
   0   2  13     1367.74     1347.14     25.89 o 
   1   2  13      651.97      691.16     12.18 o 
   2   2  13      149.85      162.74      7.50 o 
   3   2  13       44.81       42.58      4.39 o 
   4   2  13      284.77      259.71     10.48 o 
   5   2  13      179.13      151.89     11.02 o 
   6   2  13      308.74      290.19     16.60 o 
   0   3  13      758.80      750.57     20.28 o 
   1   3  13     1078.75     1179.31     18.38 o 
   2   3  13      195.51      204.51      7.74 o 
   3   3  13      370.99      336.39     11.54 o 
   4   3  13      228.58      238.74     11.94 o 
   5   3  13      242.37      278.46     17.16 o 
   6   3  13       28.55       39.52      9.73 o 
   0   4  13      199.12      172.84      8.36 o 
   1   4  13      182.56      193.19      8.42 o 
   2   4  13      864.08      860.39     17.69 o 
   3   4  13      248.12      241.71     12.89 o 
   4   4  13      100.51      107.95      8.60 o 
   5   4  13       65.22       71.58      9.79 o 
   6   4  13      119.30      136.63     14.39 o 
   0   5  13        2.69       11.03      7.10 o 
   1   5  13      183.78      166.45      8.57 o 
   2   5  13      302.11      308.81     13.54 o 
   3   5  13      230.61      234.97     12.06 o 
   4   5  13       23.10       24.35      7.01 o 
   5   5  13       52.10       62.75     10.13 o 
   0   6  13        4.23        7.42      7.65 o 
   1   6  13      141.12      154.90     11.55 o 
   2   6  13       46.13       46.17      7.35 o 
   3   6  13      381.62      415.45     19.91 o 
   4   6  13        0.69        5.77      6.34 o 
   5   6  13      156.33      155.20     14.44 o 
   0   7  13       93.80      100.06     13.68 o 
   1   7  13        4.31        7.19      6.01 o 
   2   7  13       17.45       29.50      9.07 o 
   3   7  13      182.89      162.47     14.03 o 
   4   7  13       79.00       69.42     11.98 o 
   0   8  13       11.57       18.39     12.94 o 
   1   8  13       14.39       16.60      8.12 o 
   2   8  13      101.49       88.92     13.87 o 
   3   8  13        8.04       22.26      9.68 o 
   0   0  14       61.15       59.73      7.68 o 
   1   0  14     1585.24     1709.12     31.95 o 
   2   0  14      652.22      765.97     20.03 o 
   3   0  14      294.68      321.25     12.33 o 
   4   0  14       44.12       48.15      7.90 o 
   5   0  14        5.33        9.10      6.72 o 
   6   0  14       39.87       52.08     11.62 o 
   7   0  14       49.04       56.09     21.06 o 
   0   1  14       13.87        8.20      3.63 o 
   1   1  14     1142.43     1214.80     17.28 o 
   2   1  14      221.89      228.83      7.18 o 
   3   1  14      866.51      901.82     16.43 o 
   4   1  14      112.05       94.85      7.12 o 
   5   1  14      291.37      313.81     13.88 o 
   6   1  14      115.43      113.62     11.02 o 
   7   1  14      183.20      199.66     17.76 o 
   0   2  14      315.24      380.09     16.19 o 
   1   2  14      112.78      120.95      6.48 o 
   2   2  14      131.95      134.37      5.72 o 
   3   2  14      234.99      254.26      9.23 o 
   4   2  14      162.49      150.95      8.91 o 
   5   2  14       90.91       86.28      8.60 o 
   6   2  14      128.31      129.51     12.68 o 
   0   3  14       72.03       82.42     10.69 o 
   1   3  14      401.75      391.06     10.81 o 
   2   3  14      666.71      674.63     15.28 o 
   3   3  14      202.02      184.15      9.85 o 
   4   3  14      116.90      131.25      9.11 o 
   5   3  14      241.26      238.65     15.01 o 
   6   3  14      395.25      384.03     22.56 o 
   0   4  14     1464.72     1407.87     33.53 o 
   1   4  14      790.58      819.57     16.55 o 
   2   4  14      260.57      281.03     10.83 o 
   3   4  14      255.31      222.33     11.25 o 
   4   4  14      118.45      139.45     10.69 o 
   5   4  14      134.89      143.75     12.19 o 
   6   4  14       12.50       13.40      8.58 o 
   0   5  14      463.65      474.69     24.15 o 
   1   5  14      207.51      201.34     10.42 o 
   2   5  14      184.13      166.13     10.37 o 
   3   5  14       51.77       65.37      7.23 o 
   4   5  14      114.19      104.07     12.84 o 
   5   5  14       12.59       13.14      7.63 o 
   0   6  14       27.20       21.45      9.00 o 
   1   6  14      155.93      150.15     10.66 o 
   2   6  14      131.45      162.44     11.27 o 
   3   6  14       93.02       79.32     10.36 o 
   4   6  14      197.84      201.81     13.84 o 
   5   6  14       38.66       44.57      9.82 o 
   0   7  14       53.98       61.25     12.17 o 
   1   7  14       80.03       86.13      9.46 o 
   2   7  14      134.95      101.71     12.45 o 
   3   7  14      149.00      126.36     12.84 o 
   4   7  14        0.25      -11.15      7.56 o 
   0   8  14       85.78       72.99     16.66 o 
   1   8  14      159.29      196.50     15.30 o 
   2   8  14       68.14       71.61     11.84 o 
   3   8  14       24.93       21.96     10.03 o 
   1   0  15     1155.66     1181.43     24.16 o 
   2   0  15       38.15       49.04      5.33 o 
   3   0  15       64.83       72.52      6.50 o 
   4   0  15       12.56        7.09      5.88 o 
   5   0  15       32.45       30.77      8.00 o 
   6   0  15       26.66       29.31     11.60 o 
   7   0  15        0.98        5.93     11.49 o 
   0   1  15      730.60      784.38     17.80 o 
   1   1  15     1806.19     1910.78     25.09 o 
   2   1  15       94.89       83.78      4.56 o 
   3   1  15      789.42      777.11     15.06 o 
   4   1  15       73.13       57.58      6.15 o 
   5   1  15      179.70      146.90      9.47 o 
   6   1  15       69.36       70.54      9.75 o 
   7   1  15       24.62       41.81     11.93 o 
   0   2  15      816.19      848.86     18.60 o 
   1   2  15      993.99     1017.26     17.41 o 
   2   2  15      100.69       97.53      6.48 o 
   3   2  15      108.26      107.46      6.29 o 
   4   2  15      100.54       93.24      7.89 o 
   5   2  15      146.08      125.82      9.87 o 
   6   2  15        0.15       -5.51      5.69 o 
   0   3  15      186.78      185.52     14.12 o 
   1   3  15      284.23      292.17      9.74 o 
   2   3  15       30.57       32.99      3.94 o 
   3   3  15      162.00      180.52     13.74 o 
   4   3  15       94.22       84.59      7.72 o 
   5   3  15       69.12       87.09      9.29 o 
   6   3  15      310.53      311.38     19.00 o 
   0   4  15      521.60      544.01     19.04 o 
   1   4  15       47.02       48.78      5.13 o 
   2   4  15      491.12      478.13     13.80 o 
   3   4  15       62.22       54.33      6.64 o 
   4   4  15      191.49      172.22     18.13 o 
   5   4  15      138.65      132.68     13.62 o 
   6   4  15       86.38       98.76     13.50 o 
   0   5  15      445.83      412.84     26.50 o 
   1   5  15      144.92      146.29      9.36 o 
   2   5  15      869.66      834.68     21.18 o 
   3   5  15        2.89        6.46      4.96 o 
   4   5  15      530.02      507.24     19.01 o 
   5   5  15       33.01       13.36      9.59 o 
   0   6  15      300.34      294.59     20.67 o 
   1   6  15       43.14       62.49      7.92 o 
   2   6  15      310.50      315.43     15.31 o 
   3   6  15      175.47      162.96     13.35 o 
   4   6  15       41.00       40.09      8.98 o 
   5   6  15       86.84       73.93     12.45 o 
   0   7  15        2.78        5.32      8.70 o 
   1   7  15      189.36      194.49     12.94 o 
   2   7  15        1.98       -2.35      7.40 o 
   3   7  15       13.93        3.07      7.25 o 
   4   7  15        5.61        5.30      8.68 o 
   0   8  15        0.28       -4.99      8.40 o 
   1   8  15       67.38       76.37     11.08 o 
   2   8  15       15.07       22.76      9.43 o 
   0   0  16      151.75      160.54     11.76 o 
   1   0  16       95.72       86.85      6.67 o 
   2   0  16      545.72      595.48     15.83 o 
   3   0  16      250.38      276.89     11.76 o 
   4   0  16      139.91      129.39     11.62 o 
   5   0  16        5.05        2.28      6.47 o 
   6   0  16       64.38       63.29     12.33 o 
   7   0  16       39.05       36.65     14.15 o 
   0   1  16      926.92      943.52     20.62 o 
   1   1  16      706.44      777.41     12.87 o 
   2   1  16      635.87      673.70     12.12 o 
   3   1  16      503.87      530.61     12.90 o 
   4   1  16       57.75       48.57      6.46 o 
   5   1  16      195.24      177.03     13.07 o 
   6   1  16       17.57       26.52      7.59 o 
   0   2  16      427.01      444.19     12.49 o 
   1   2  16      439.96      475.63     10.26 o 
   2   2  16      328.58      361.15      9.27 o 
   3   2  16      374.95      374.99     11.08 o 
   4   2  16      365.51      331.56     13.29 o 
   5   2  16       47.06       45.88      7.04 o 
   6   2  16       39.26       56.74      9.91 o 
   0   3  16     1198.93     1264.83     30.16 o 
   1   3  16      520.59      474.68     10.70 o 
   2   3  16      339.90      310.68     10.63 o 
   3   3  16      305.00      290.54     13.21 o 
   4   3  16      128.89      126.71      9.24 o 
   5   3  16      360.99      376.97     17.85 o 
   6   3  16        1.12        1.86      7.01 o 
   0   4  16      360.80      354.07     15.92 o 
   1   4  16       97.20       91.69      6.49 o 
   2   4  16      405.45      391.63     13.68 o 
   3   4  16       59.56       69.02      7.16 o 
   4   4  16      386.44      363.80     16.77 o 
   5   4  16      121.85      124.84     12.09 o 
   6   4  16        5.88        8.69      8.42 o 
   0   5  16      844.51      842.34     30.15 o 
   1   5  16     1343.34     1360.92     26.83 o 
   2   5  16       91.88       75.23      9.98 o 
   3   5  16      412.48      411.59     20.38 o 
   4   5  16      165.54      164.44     11.21 o 
   5   5  16       41.96       41.53     10.36 o 
   0   6  16      107.07      134.84     14.87 o 
   1   6  16       64.02       71.55      8.53 o 
   2   6  16      130.12      107.74     14.40 o 
   3   6  16       85.19       69.79     11.82 o 
   4   6  16       74.26       97.91     11.58 o 
   5   6  16       50.76       69.15     12.06 o 
   0   7  16       62.11       59.87     12.49 o 
   1   7  16      248.41      272.79     16.60 o 
   2   7  16       45.73       54.62     13.69 o 
   3   7  16       46.01       26.05      9.12 o 
   4   7  16       17.70       12.31     10.86 o 
   0   8  16      392.63      370.06     27.64 o 
   1   8  16       90.33       91.37     12.78 o 
   2   8  16       21.20       15.80      9.46 o 
   1   0  17      558.52      595.43     15.50 o 
   2   0  17       14.75       15.50      4.23 o 
   3   0  17       77.84       94.78      8.33 o 
   4   0  17       66.78       66.01     14.62 o 
   5   0  17      243.90      239.42     16.74 o 
   6   0  17      236.67      252.23     21.30 o 
   0   1  17        6.13        9.26      4.09 o 
   1   1  17       21.49       24.92      3.20 o 
   2   1  17      120.47      121.46      5.60 o 
   3   1  17       86.33      113.21      6.57 o 
   4   1  17      841.70      815.25     19.22 o 
   5   1  17       85.87       63.46     15.48 o 
   6   1  17      175.09      216.77     14.55 o 
   0   2  17      496.79      489.20     13.39 o 
   1   2  17      239.14      264.06      9.47 o 
   2   2  17      707.65      716.76     14.08 o 
   3   2  17      155.48      177.57      7.94 o 
   4   2  17      527.41      526.35     17.26 o 
   5   2  17      296.90      314.79     15.69 o 
   6   2  17       73.88       76.70     10.94 o 
   0   3  17      113.49      117.51      9.27 o 
   1   3  17     1002.13      942.82     22.76 o 
   2   3  17        7.58       12.22      4.25 o 
   3   3  17       55.17       47.26      7.19 o 
   4   3  17      625.67      613.35     18.22 o 
   5   3  17       77.86       79.61     10.38 o 
   6   3  17       14.74        6.04      7.61 o 
   0   4  17      420.87      403.21     21.81 o 
   1   4  17      834.87      801.46     17.70 o 
   2   4  17      262.32      254.96     11.95 o 
   3   4  17      134.34      134.60      9.17 o 
   4   4  17      271.91      266.90     17.90 o 
   5   4  17       36.61       29.63      7.97 o 
   6   4  17      167.39      180.65     18.88 o 
   0   5  17     2503.76     2370.59     60.42 o 
   1   5  17       21.83       21.00      5.64 o 
   2   5  17      549.75      543.32     20.77 o 
   3   5  17      387.81      404.15     16.20 o 
   4   5  17       60.33       50.68      6.98 o 
   5   5  17       26.54       23.88      8.85 o 
   0   6  17     1977.12     1970.51     54.92 o 
   1   6  17      348.57      348.78     16.10 o 
   2   6  17       60.28       56.60      8.05 o 
   3   6  17        2.30        5.76      6.46 o 
   4   6  17       88.19       72.61     10.94 o 
   5   6  17        6.42       14.26     10.26 o 
   0   7  17      175.81      172.31     17.72 o 
   1   7  17      108.03       85.36      9.73 o 
   2   7  17       12.52       14.50      8.31 o 
   3   7  17       65.47       80.52     12.11 o 
   4   7  17       22.74        4.20      8.84 o 
   0   8  17      182.22      212.19     20.85 o 
   1   8  17       45.35       60.14     11.52 o 
   2   8  17      145.59      137.65     15.42 o 
   0   0  18     5964.86     6289.28    145.19 o 
   1   0  18      758.43      823.38     19.45 o 
   2   0  18     1228.51     1273.48     27.25 o 
   3   0  18        5.68        6.83      3.78 o 
   4   0  18       77.55       74.13      9.72 o 
   5   0  18       14.32       11.77      7.49 o 
   6   0  18        3.23        5.59      7.80 o 
   0   1  18     2134.65     2175.09     40.30 o 
   1   1  18      303.86      308.89      8.22 o 
   2   1  18      100.38      102.71      6.15 o 
   3   1  18      722.39      720.45     14.88 o 
   4   1  18      207.19      199.28     10.18 o 
   5   1  18      340.70      321.07     14.81 o 
   6   1  18       99.62      113.04     11.30 o 
   0   2  18       67.38       54.73      6.12 o 
   1   2  18      697.25      692.87     12.16 o 
   2   2  18      330.19      359.42     11.29 o 
   3   2  18      476.65      489.21     13.13 o 
   4   2  18       75.14       80.46      7.53 o 
   5   2  18       18.26        7.86      6.53 o 
   6   2  18       46.87       46.73     10.47 o 
   0   3  18      451.15      479.91     17.48 o 
   1   3  18      151.38      158.22      9.31 o 
   2   3  18       80.96       75.64      6.23 o 
   3   3  18      168.79      174.37     10.60 o 
   4   3  18     1643.24     1509.19     31.80 o 
   5   3  18       61.83       66.83      9.19 o 
   6   3  18       71.55       97.55     12.44 o 
   0   4  18      239.24      218.09     16.22 o 
   1   4  18      296.65      297.96     13.15 o 
   2   4  18     1214.65     1245.14     23.42 o 
   3   4  18     1044.31      982.20     24.41 o 
   4   4  18       69.59       66.14      7.40 o 
   5   4  18       99.15      101.92     10.56 o 
   6   4  18       11.31        3.68      9.42 o 
   0   5  18      145.28      177.20     26.41 o 
   1   5  18      320.53      306.90     13.42 o 
   2   5  18      390.63      363.70     16.04 o 
   3   5  18        9.44       10.21      5.94 o 
   4   5  18      449.59      440.96     19.65 o 
   5   5  18        4.65        0.64      8.01 o 
   0   6  18       65.94       75.26     12.76 o 
   1   6  18       28.60       40.40      7.52 o 
   2   6  18      100.36      103.47      9.72 o 
   3   6  18      136.17      146.44     11.86 o 
   4   6  18       27.38       21.52      8.11 o 
   0   7  18      191.09      155.72     17.25 o 
   1   7  18       54.59       54.20      8.58 o 
   2   7  18      109.52      117.30     13.28 o 
   3   7  18      104.97       98.31     13.29 o 
   0   8  18       38.96       50.47     19.59 o 
   1   8  18      114.77      122.72     14.39 o 
   2   8  18      181.26      169.04     16.56 o 
   1   0  19      601.26      666.72     27.92 o 
   2   0  19        7.02        0.35      3.87 o 
   3   0  19      458.95      456.53     20.87 o 
   4   0  19      715.12      691.75     24.51 o 
   5   0  19      181.65      185.65     15.35 o 
   6   0  19       36.75       37.36     14.34 o 
   0   1  19      233.64      216.50     22.39 o 
   1   1  19       68.52       73.43      4.51 o 
   2   1  19      178.44      209.70      7.54 o 
   3   1  19      866.80      851.20     16.70 o 
   4   1  19      412.64      426.08     14.93 o 
   5   1  19       61.69       63.21      7.76 o 
   6   1  19      179.20      172.62     13.88 o 
   0   2  19      121.98      128.16      7.78 o 
   1   2  19       93.33      100.70      6.48 o 
   2   2  19       29.80       35.08      3.76 o 
   3   2  19      136.08      131.14      7.80 o 
   4   2  19      483.74      501.61     17.01 o 
   5   2  19        6.19       -6.91      6.18 o 
   6   2  19       46.40       33.62      9.82 o 
   0   3  19      985.56     1024.10     26.97 o 
   1   3  19      363.87      343.35     10.04 o 
   2   3  19      136.33      140.74      7.88 o 
   3   3  19       87.91      105.64      8.60 o 
   4   3  19      292.84      309.39     14.99 o 
   5   3  19       12.28       19.24      6.80 o 
   6   3  19       14.09        7.26      9.86 o 
   0   4  19      145.68      160.41     11.75 o 
   1   4  19      387.74      394.05     14.29 o 
   2   4  19       58.34       58.88      7.07 o 
   3   4  19       85.53       75.52      9.70 o 
   4   4  19       39.74       48.55      7.21 o 
   5   4  19       89.35       84.77     10.30 o 
   6   4  19       53.99       56.95     12.01 o 
   0   5  19      140.84      121.73     15.29 o 
   1   5  19      110.30      107.06      8.91 o 
   2   5  19       74.04       70.41      8.43 o 
   3   5  19      241.64      226.77     13.63 o 
   4   5  19      101.24       80.52      8.89 o 
   5   5  19       34.00       29.98     11.92 o 
   0   6  19       99.31       92.50     13.80 o 
   1   6  19       32.07       33.09      7.19 o 
   2   6  19       98.94      111.03     11.23 o 
   3   6  19       33.84       39.09      7.04 o 
   4   6  19      103.38      125.87     13.04 o 
   0   7  19       88.97       94.22     14.44 o 
   1   7  19      165.43      178.08     12.97 o 
   2   7  19      120.14      104.26     16.89 o 
   3   7  19        0.65       -9.38      8.50 o 
   0   8  19       37.51       54.31     13.45 o 
   1   8  19       35.10       32.06      9.97 o 
   2   8  19       88.37       73.79     12.99 o 
   0   0  20     4866.44     4942.77    117.73 o 
   1   0  20       24.49       26.27      4.88 o 
   2   0  20       19.49       24.16      5.11 o 
   3   0  20       56.68       59.88      6.96 o 
   4   0  20      934.43      866.89     27.51 o 
   5   0  20       18.08       16.13      7.58 o 
   6   0  20        2.84        5.04      8.76 o 
   0   1  20      263.18      280.53     11.78 o 
   1   1  20      120.51      120.70      5.79 o 
   2   1  20       25.86       18.82      3.40 o 
   3   1  20     1620.24     1595.41     25.78 o 
   4   1  20       24.16       20.26      5.18 o 
   5   1  20       63.56       57.84      7.59 o 
   6   1  20       11.64       23.55      8.25 o 
   0   2  20      287.29      305.24     11.67 o 
   1   2  20      456.18      479.98     10.34 o 
   2   2  20      165.54      194.73      7.94 o 
   3   2  20      682.03      674.34     15.95 o 
   4   2  20       25.56       34.16      7.58 o 
   5   2  20       43.38       32.80      7.68 o 
   6   2  20        9.65       18.18      8.25 o 
   0   3  20       28.62       25.35      6.44 o 
   1   3  20      701.89      705.27     17.65 o 
   2   3  20       34.45       30.26      5.11 o 
   3   3  20       51.46       62.57      6.83 o 
   4   3  20       41.67       39.97      7.53 o 
   5   3  20       57.39       57.06      9.00 o 
   6   3  20       31.80       32.56      9.45 o 
   0   4  20     1209.00     1188.75     31.81 o 
   1   4  20       67.91       80.22      8.15 o 
   2   4  20       48.00       42.07      6.66 o 
   3   4  20      149.42      159.30     10.42 o 
   4   4  20      216.66      192.18     13.50 o 
   5   4  20      176.92      184.51     14.33 o 
   0   5  20       85.75      109.70     13.40 o 
   1   5  20     1572.49     1517.35     29.96 o 
   2   5  20      239.79      234.40     17.42 o 
   3   5  20        9.32        4.86      5.91 o 
   4   5  20      152.09      155.64     12.36 o 
   5   5  20       36.50       35.35     10.74 o 
   0   6  20      941.09      960.06     35.63 o 
   1   6  20       88.01       94.33      9.67 o 
   2   6  20       24.89       26.97      7.67 o 
   3   6  20      108.74       92.84     10.22 o 
   4   6  20        9.42       11.54      7.94 o 
   0   7  20      507.01      498.64     30.29 o 
   1   7  20      125.87      126.16     11.42 o 
   2   7  20      155.36      190.17     15.16 o 
   3   7  20       97.04       94.25     13.53 o 
   0   8  20      108.40      103.13     16.32 o 
   1   8  20       27.66       27.35     10.27 o 
   2   8  20        7.45        7.72      9.08 o 
   1   0  21     1482.47     1459.25     42.11 o 
   2   0  21      927.07      837.69     21.20 o 
   3   0  21      873.39      803.58     24.79 o 
   4   0  21      168.31      173.26     20.59 o 
   5   0  21       47.08       33.76      9.32 o 
   6   0  21       21.86       21.71     10.39 o 
   0   1  21     1137.44     1194.81     26.22 o 
   1   1  21      449.61      454.48     10.17 o 
   2   1  21      302.18      295.97      9.23 o 
   3   1  21      767.21      740.37     18.78 o 
   4   1  21      359.16      338.31     13.37 o 
   5   1  21       33.85       31.02      6.59 o 
   6   1  21       41.33       43.63      9.06 o 
   0   2  21     2267.00     2243.21     42.70 o 
   1   2  21      133.07      150.13      6.88 o 
   2   2  21      793.37      837.74     15.71 o 
   3   2  21      823.37      781.51     22.19 o 
   4   2  21      287.40      266.56     14.17 o 
   5   2  21      140.84      131.15     14.41 o 
   6   2  21       41.43       36.87      9.11 o 
   0   3  21       33.50       39.27      9.04 o 
   1   3  21        9.69       10.76      3.89 o 
   2   3  21       41.81       39.33      5.38 o 
   3   3  21      133.51      135.71     14.43 o 
   4   3  21       32.47       36.78      8.40 o 
   5   3  21       74.56       90.18     10.28 o 
   6   3  21       42.09       65.41     11.98 o 
   0   4  21      593.74      607.39     21.33 o 
   1   4  21        0.94        9.27      4.81 o 
   2   4  21       31.80       31.98      6.27 o 
   3   4  21      553.33      601.92     20.09 o 
   4   4  21       19.87       21.92      7.30 o 
   5   4  21      108.31      112.18     12.28 o 
   0   5  21      328.12      288.37     20.96 o 
   1   5  21      449.90      479.97     16.83 o 
   2   5  21       26.47       35.09      7.08 o 
   3   5  21      262.88      223.15     13.69 o 
   4   5  21      254.16      233.15     14.89 o 
   5   5  21      394.98      393.34     28.12 o 
   0   6  21       16.09       17.53      9.62 o 
   1   6  21       59.85       59.98      8.41 o 
   2   6  21       12.85       12.09      6.90 o 
   3   6  21       68.73       67.93      9.32 o 
   4   6  21      208.21      214.53     16.40 o 
   0   7  21       13.54       22.37     11.02 o 
   1   7  21       16.70       21.01      8.04 o 
   2   7  21       62.65       70.49     10.59 o 
   3   7  21        3.86       -4.52     12.25 o 
   0   8  21        2.39        3.99     10.35 o 
   1   8  21      159.46      160.07     19.75 o 
   0   0  22     2575.39     2448.76     65.14 o 
   1   0  22      348.74      362.27     20.97 o 
   2   0  22      369.67      361.87     14.14 o 
   3   0  22     1299.15     1350.12     34.90 o 
   4   0  22        2.58        2.30      5.62 o 
   5   0  22        7.13       12.00      7.86 o 
   6   0  22        0.29       14.22      9.53 o 
   0   1  22      887.16      864.52     25.12 o 
   1   1  22       35.83       47.24      4.30 o 
   2   1  22      838.72      821.63     15.73 o 
   3   1  22      182.42      187.81      9.77 o 
   4   1  22      520.35      476.88     16.67 o 
   5   1  22       89.83       77.52      8.46 o 
   6   1  22       15.01       19.96      8.05 o 
   0   2  22      145.88      177.07      9.85 o 
   1   2  22      608.04      650.03     12.63 o 
   2   2  22       75.36       63.59      5.33 o 
   3   2  22      146.22      175.70     10.32 o 
   4   2  22      104.38      104.85     13.08 o 
   5   2  22      262.71      271.75     15.54 o 
   6   2  22       12.71       12.46      8.65 o 
   0   3  22      580.87      606.84     20.25 o 
   1   3  22      538.92      553.14     13.00 o 
   2   3  22      172.05      189.64      9.45 o 
   3   3  22      350.08      326.02     13.80 o 
   4   3  22      110.51      117.66     17.98 o 
   5   3  22      122.04      138.35     18.79 o 
   6   3  22       45.12       41.39     11.01 o 
   0   4  22       58.17       72.21      9.15 o 
   1   4  22      975.34      947.44     21.34 o 
   2   4  22      127.81      116.16      9.51 o 
   3   4  22       65.52       61.90      7.88 o 
   4   4  22      103.96      117.88     10.80 o 
   5   4  22       74.28       82.20     14.01 o 
   0   5  22      265.86      258.50     19.68 o 
   1   5  22      610.33      598.02     20.24 o 
   2   5  22       27.30       23.72      6.73 o 
   3   5  22       15.59       20.70      6.36 o 
   4   5  22      109.64      105.77     10.80 o 
   5   5  22        9.97       20.12     10.56 o 
   0   6  22       24.21       12.40      9.20 o 
   1   6  22       98.81      121.60     10.97 o 
   2   6  22        8.62        3.48      6.82 o 
   3   6  22      141.01      141.13     12.21 o 
   4   6  22       35.73       43.19      9.66 o 
   0   7  22      124.91      108.79     16.42 o 
   1   7  22       82.91       84.33     11.14 o 
   2   7  22       83.98       90.60     11.39 o 
   3   7  22       19.80       16.03      9.63 o 
   0   8  22       73.14       87.05     18.24 o 
   1   8  22       70.59       73.37     12.61 o 
   1   0  23      154.89      134.94     17.68 o 
   2   0  23        2.56        8.96      4.73 o 
   3   0  23       81.53       63.34      9.22 o 
   4   0  23        2.12        6.23      6.56 o 
   5   0  23      211.01      189.47     18.49 o 
   6   0  23       72.22       74.10     13.66 o 
   0   1  23        1.63       17.79      5.01 o 
   1   1  23      140.37      140.21      7.25 o 
   2   1  23      449.33      408.90     11.16 o 
   3   1  23      104.63      105.53      7.01 o 
   4   1  23      307.26      302.71     12.97 o 
   5   1  23       28.45       37.82      7.58 o 
   6   1  23        3.22        4.38      6.38 o 
   0   2  23      147.32      161.92     11.18 o 
   1   2  23     1199.61     1199.64     20.72 o 
   2   2  23       81.65       74.22      6.63 o 
   3   2  23       52.77       43.89      6.17 o 
   4   2  23       30.80       25.93      6.88 o 
   5   2  23       52.32       62.73      8.99 o 
   6   2  23       10.11        9.80      7.49 o 
   0   3  23        5.27       10.80      6.43 o 
   1   3  23      661.42      637.85     15.28 o 
   2   3  23     1036.87     1009.31     21.89 o 
   3   3  23      248.71      243.51     12.91 o 
   4   3  23       19.09       20.97      6.68 o 
   5   3  23      115.53      109.42     13.01 o 
   6   3  23      123.81      130.75     14.25 o 
   0   4  23      378.72      394.32     23.01 o 
   1   4  23       57.83       48.95      6.57 o 
   2   4  23      202.24      199.22     12.09 o 
   3   4  23       79.85       90.18     12.15 o 
   4   4  23      209.67      217.63     13.16 o 
   5   4  23        5.35        3.04      7.13 o 
   0   5  23        7.28       10.29      8.61 o 
   1   5  23      142.83      134.24     10.51 o 
   2   5  23       23.49       14.82      6.43 o 
   3   5  23      221.82      211.16     13.74 o 
   4   5  23       19.52       19.92      7.18 o 
   5   5  23       62.66       88.48     13.01 o 
   0   6  23       30.63       26.77     10.10 o 
   1   6  23      249.85      233.85     14.37 o 
   2   6  23        3.39        7.94      7.00 o 
   3   6  23       34.48       41.03      8.30 o 
   4   6  23       33.23       29.69      9.21 o 
   0   7  23        3.56        8.41     10.30 o 
   1   7  23       28.24       31.43      8.64 o 
   2   7  23       47.43       50.02     10.09 o 
   3   7  23        2.92       -6.21      9.00 o 
   0   8  23       41.51       62.92     14.75 o 
   0   0  24      777.60      807.68     29.81 o 
   1   0  24      218.03      213.35     14.33 o 
   2   0  24        0.09        8.54      4.79 o 
   3   0  24      419.84      405.07     20.16 o 
   4   0  24       21.23       20.65      7.61 o 
   5   0  24       47.89       12.22     10.09 o 
   6   0  24        0.00       24.97     12.83 o 
   0   1  24     1485.22     1452.72     37.22 o 
   1   1  24      436.40      424.31     10.96 o 
   2   1  24      437.30      439.08     11.79 o 
   3   1  24      352.30      367.00     12.16 o 
   4   1  24      159.71      164.14     10.64 o 
   5   1  24      147.83      169.28     12.70 o 
   6   1  24        7.52       16.41      7.86 o 
   0   2  24       34.23       51.89      6.62 o 
   1   2  24      513.69      506.11     14.08 o 
   2   2  24       78.80       63.31      5.57 o 
   3   2  24      542.03      531.87     18.36 o 
   4   2  24       18.39       19.86      6.42 o 
   5   2  24        4.08        5.03      5.99 o 
   6   2  24      100.94       99.30     12.58 o 
   0   3  24        4.66        0.45      5.54 o 
   1   3  24       37.55       48.13      5.89 o 
   2   3  24      156.90      145.53      9.81 o 
   3   3  24      153.67      143.92     10.37 o 
   4   3  24       81.62       90.00      9.74 o 
   5   3  24        6.41       11.19      7.12 o 
   0   4  24        0.17       -3.39      6.93 o 
   1   4  24       28.49       22.72      6.12 o 
   2   4  24       48.20       40.85      7.31 o 
   3   4  24       61.88       58.71      8.59 o 
   4   4  24        8.85       -3.82      7.11 o 
   5   4  24        4.78        9.16      7.62 o 
   0   5  24      255.86      219.58     18.54 o 
   1   5  24      231.18      233.36     13.59 o 
   2   5  24       50.36       70.69      9.03 o 
   3   5  24       87.85       79.28      9.62 o 
   4   5  24        9.33       15.44      6.87 o 
   0   6  24       20.51       19.22     10.94 o 
   1   6  24       60.86       46.87      8.41 o 
   2   6  24       37.58       34.23      8.67 o 
   3   6  24       99.10       90.59     10.47 o 
   4   6  24        4.21        4.97      7.58 o 
   0   7  24        1.59        5.67      9.79 o 
   1   7  24      158.63      172.61     16.25 o 
   2   7  24        9.18       13.94      7.84 o 
   3   7  24       22.34       11.35     10.06 o 
   1   0  25       13.01       11.76      4.65 o 
   2   0  25      872.59      842.18     22.54 o 
   3   0  25      185.39      184.97     13.84 o 
   4   0  25        0.68       -8.20      5.47 o 
   5   0  25       91.79       76.06     17.20 o 
   6   0  25      218.55      278.98     29.12 o 
   0   1  25       66.11       83.30      7.97 o 
   1   1  25      235.29      232.75      8.71 o 
   2   1  25        6.30        5.25      3.35 o 
   3   1  25     1314.35     1234.43     22.50 o 
   4   1  25      289.23      281.35     14.87 o 
   5   1  25      171.69      161.38     12.74 o 
   6   1  25       27.52       21.38      8.04 o 
   0   2  25       18.89       17.83      5.43 o 
   1   2  25       72.62       74.15      6.25 o 
   2   2  25      934.38      897.87     18.77 o 
   3   2  25       49.00       51.95      6.17 o 
   4   2  25       54.28       51.34      8.03 o 
   5   2  25       19.21       10.95      6.99 o 
   6   2  25       10.63        9.14      9.43 o 
   0   3  25      150.13      147.04     12.38 o 
   1   3  25      188.17      186.64     10.48 o 
   2   3  25       59.38       47.99      6.68 o 
   3   3  25       60.02       71.11      7.82 o 
   4   3  25       47.16       44.86      8.08 o 
   5   3  25       70.45       95.20     11.55 o 
   0   4  25        6.55        8.73      7.96 o 
   1   4  25      352.12      345.67     15.53 o 
   2   4  25      240.47      220.86     13.14 o 
   3   4  25       34.75       35.35      7.30 o 
   4   4  25       23.23       38.53      9.61 o 
   5   4  25        2.68       -2.00      6.75 o 
   0   5  25      131.25      149.44     25.22 o 
   1   5  25        4.99       11.36      6.10 o 
   2   5  25      102.45       94.37      9.94 o 
   3   5  25       66.58       59.16      8.86 o 
   4   5  25       23.53       30.46      7.82 o 
   0   6  25      351.55      344.22     24.96 o 
   1   6  25      120.52      111.50     11.71 o 
   2   6  25       22.60       23.07      8.27 o 
   3   6  25      126.88      121.10     12.28 o 
   4   6  25      180.97      186.11     18.38 o 
   0   7  25      160.29      172.81     19.44 o 
   1   7  25      108.68      107.84     12.31 o 
   2   7  25       13.66        0.10      7.34 o 
   0   0  26        5.14       11.91     10.96 o 
   1   0  26      291.87      277.70     24.42 o 
   2   0  26      190.89      181.72     11.43 o 
   3   0  26       53.44       68.27      9.39 o 
   4   0  26       63.41       62.21     11.18 o 
   5   0  26      156.56      187.87     18.74 o 
   6   0  26        3.81       22.35     21.83 o 
   0   1  26      538.51      526.22     18.66 o 
   1   1  26     1322.78     1274.37     21.43 o 
   2   1  26        5.88        9.40      3.78 o 
   3   1  26       66.95       85.30      9.64 o 
   4   1  26       56.46       61.49      8.26 o 
   5   1  26       66.92       62.36     10.09 o 
   6   1  26      140.20      144.82     13.89 o 
   0   2  26      348.53      310.39     21.13 o 
   1   2  26      588.18      589.53     14.08 o 
   2   2  26       45.11       38.10      5.48 o 
   3   2  26      387.61      393.73     18.38 o 
   4   2  26      105.65      106.15     10.20 o 
   5   2  26       22.83       14.27      7.16 o 
   0   3  26      328.05      304.86     17.14 o 
   1   3  26      135.62      130.01     12.79 o 
   2   3  26      445.27      457.60     18.03 o 
   3   3  26      459.63      461.27     17.64 o 
   4   3  26       24.93       21.55      6.71 o 
   5   3  26       69.18       74.57     11.71 o 
   0   4  26       34.90       31.74     10.92 o 
   1   4  26       34.04       30.79      6.36 o 
   2   4  26      250.28      234.67     13.62 o 
   3   4  26       35.88       28.59      7.13 o 
   4   4  26       42.16       54.63     11.63 o 
   5   4  26        1.96       10.99     10.87 o 
   0   5  26      337.22      325.22     23.02 o 
   1   5  26       51.17       47.54      7.85 o 
   2   5  26       33.73       34.14      7.46 o 
   3   5  26        3.58       -0.03      5.99 o 
   4   5  26       20.09       22.44      7.55 o 
   0   6  26        0.08        5.85      8.93 o 
   1   6  26       18.40       18.74      7.94 o 
   2   6  26       24.15       25.45      8.08 o 
   3   6  26      171.28      159.52     14.15 o 
   0   7  26       62.18       70.66     17.72 o 
   1   7  26       49.17       66.35     10.52 o 
   2   7  26       87.93       89.55     11.97 o 
   1   0  27     1255.38     1165.60     30.77 o 
   2   0  27       82.75       76.34      8.46 o 
   3   0  27     1878.82     1805.14     54.49 o 
   4   0  27       66.15       63.93     10.68 o 
   5   0  27       34.93       44.93     13.58 o 
   6   0  27        6.79      -12.19     10.54 o 
   0   1  27      163.54      169.98     13.82 o 
   1   1  27      473.86      520.61     12.79 o 
   2   1  27      615.73      594.54     13.79 o 
   3   1  27       93.64      117.90      9.06 o 
   4   1  27      128.44      138.93     11.06 o 
   5   1  27       26.27       24.56      7.57 o 
   6   1  27       36.15       33.02      8.77 o 
   0   2  27        1.46        6.54      5.89 o 
   1   2  27      782.21      726.29     16.99 o 
   2   2  27      403.00      400.08     13.71 o 
   3   2  27       27.70       18.05      5.52 o 
   4   2  27      260.46      230.94     14.12 o 
   5   2  27      143.86      142.70     12.72 o 
   0   3  27      483.81      425.06     19.92 o 
   1   3  27      214.90      196.10     11.08 o 
   2   3  27      133.76      133.73     10.51 o 
   3   3  27      200.75      205.41     12.08 o 
   4   3  27       15.38       11.26      5.96 o 
   5   3  27      134.43      146.03     15.08 o 
   0   4  27        3.20       11.67      9.48 o 
   1   4  27     1109.35     1076.61     25.91 o 
   2   4  27       76.14       74.17      9.20 o 
   3   4  27      363.82      356.49     18.35 o 
   4   4  27       35.25       29.34      9.46 o 
   5   4  27       19.92       35.42      9.67 o 
   0   5  27       50.62       55.05     13.80 o 
   1   5  27       66.12       62.44      9.22 o 
   2   5  27      230.71      219.53     13.94 o 
   3   5  27       56.99       63.13      9.28 o 
   4   5  27       28.53       34.00      9.69 o 
   0   6  27       17.79       14.47      9.89 o 
   1   6  27       34.45       21.18      8.01 o 
   2   6  27       48.03       38.30      8.96 o 
   3   6  27       61.29       56.18      9.88 o 
   0   7  27       95.76       93.70     15.70 o 
   1   7  27       16.85       27.83      9.07 o 
   2   7  27       12.43       13.00      8.34 o 
   0   0  28     1165.62     1160.53     39.80 o 
   1   0  28      265.60      263.06     17.44 o 
   2   0  28     1151.22     1167.79     28.87 o 
   3   0  28      105.27      121.77     12.63 o 
   4   0  28      126.23      146.51     23.16 o 
   5   0  28      743.02      750.42     45.62 o 
   0   1  28        1.96        3.02      5.23 o 
   1   1  28       97.62      108.32      6.83 o 
   2   1  28        3.33        5.27      4.08 o 
   3   1  28      134.44      115.45      9.00 o 
   4   1  28      285.52      281.00     15.36 o 
   5   1  28        1.51       10.79      6.52 o 
   0   2  28      253.01      237.68     16.30 o 
   1   2  28      817.66      796.16     18.03 o 
   2   2  28      234.44      212.89     11.34 o 
   3   2  28      341.15      331.08     14.74 o 
   4   2  28       33.76       43.65      8.15 o 
   5   2  28      101.73       86.81     10.49 o 
   0   3  28        1.88        9.71      6.42 o 
   1   3  28      275.01      266.22     12.77 o 
   2   3  28      168.24      171.39     11.66 o 
   3   3  28      399.04      340.78     16.62 o 
   4   3  28      122.16       97.27     10.40 o 
   5   3  28        9.38       17.91      8.37 o 
   0   4  28      457.97      400.57     25.02 o 
   1   4  28       55.92       70.43      8.19 o 
   2   4  28      589.65      520.49     21.71 o 
   3   4  28       18.24       19.03     10.75 o 
   4   4  28       99.97      117.49     13.67 o 
   5   4  28       60.00       67.83     11.67 o 
   0   5  28      333.41      330.44     23.75 o 
   1   5  28        3.91       11.98      6.56 o 
   2   5  28      131.41      120.94     11.98 o 
   3   5  28       67.29       66.24      9.42 o 
   4   5  28       64.00       72.91     12.18 o 
   0   6  28      145.59      128.07     16.71 o 
   1   6  28      112.68      117.01     12.09 o 
   2   6  28       32.68       18.99      7.79 o 
   3   6  28       77.70       83.18     11.44 o 
   0   7  28      307.86      300.11     26.81 o 
   1   7  28       49.31       66.71     11.10 o 
   2   7  28       16.42       24.81     10.14 o 
   1   0  29       43.86       47.05      7.54 o 
   2   0  29     2845.28     2817.45     55.37 o 
   3   0  29      132.18      115.97     14.83 o 
   4   0  29       31.56       28.70     10.64 o 
   5   0  29      166.35      139.58     20.78 o 
   0   1  29      264.05      269.62     15.75 o 
   1   1  29     1213.65     1084.49     23.34 o 
   2   1  29      266.47      284.23     11.94 o 
   3   1  29      206.06      189.53     11.02 o 
   4   1  29      182.72      161.50     12.46 o 
   5   1  29       51.95       59.77      9.42 o 
   0   2  29      100.22       95.16     10.68 o 
   1   2  29       10.61       10.65      4.71 o 
   2   2  29     2155.91     1992.39     45.09 o 
   3   2  29       35.35       28.14      6.30 o 
   4   2  29      104.12      118.94     11.07 o 
   5   2  29       57.71       74.72     10.53 o 
   0   3  29      170.28      136.90     14.27 o 
   1   3  29      254.60      225.01     12.09 o 
   2   3  29      667.71      633.14     21.53 o 
   3   3  29      104.99      107.11     10.13 o 
   4   3  29       12.12       13.68      7.57 o 
   5   3  29       21.98       34.42      8.51 o 
   0   4  29      110.59      132.78     16.97 o 
   1   4  29       28.09       12.67      5.78 o 
   2   4  29      211.44      197.33     13.19 o 
   3   4  29      301.59      320.90     19.18 o 
   4   4  29       29.18       26.45      9.23 o 
   0   5  29        0.63       -6.11      8.72 o 
   1   5  29        5.04        0.31      6.25 o 
   2   5  29      141.37      119.09     11.89 o 
   3   5  29       14.68       15.71      8.71 o 
   4   5  29       23.53       26.08      9.72 o 
   0   6  29      261.26      241.82     26.92 o 
   1   6  29       52.54       47.69     13.07 o 
   2   6  29      349.03      324.57     19.34 o 
   3   6  29       93.51      104.77     12.74 o 
   0   7  29       37.51       44.41     13.21 o 
   1   7  29       59.05       58.32     11.65 o 
   0   0  30       27.34       42.88     10.98 o 
   1   0  30      137.66      150.53     11.30 o 
   2   0  30       51.11       88.12      9.19 o 
   3   0  30        1.26        4.20      8.01 o 
   4   0  30      293.82      281.25     22.39 o 
   5   0  30        9.12        9.71     11.73 o 
   0   1  30       64.64       69.13      9.80 o 
   1   1  30       33.87       32.80      4.69 o 
   2   1  30      714.55      661.08     17.19 o 
   3   1  30      522.99      498.14     19.40 o 
   4   1  30      148.50      148.90     11.90 o 
   5   1  30       42.88       33.88      8.42 o 
   0   2  30      201.71      191.01     15.60 o 
   1   2  30       79.67       77.22      7.26 o 
   2   2  30      126.17      118.02      9.11 o 
   3   2  30       42.84       41.26      7.60 o 
   4   2  30       60.90       56.26      8.86 o 
   5   2  30       46.63       40.60      9.08 o 
   0   3  30        7.19       11.28      7.10 o 
   1   3  30       80.60       85.17      8.25 o 
   2   3  30       97.17       89.72      9.28 o 
   3   3  30       82.75       57.87      8.26 o 
   4   3  30       51.16       38.57      9.06 o 
   5   3  30      190.36      236.84     17.59 o 
   0   4  30       75.80       61.33     12.08 o 
   1   4  30      146.53      155.69     10.89 o 
   2   4  30      187.79      182.77     12.92 o 
   3   4  30      251.89      251.10     15.50 o 
   4   4  30       40.04       40.01     10.20 o 
   0   5  30       67.46       80.05     15.91 o 
   1   5  30      102.19       90.83     11.63 o 
   2   5  30      340.69      325.32     20.28 o 
   3   5  30       19.64       26.14      8.61 o 
   4   5  30        0.96        0.98     10.24 o 
   0   6  30       50.46       36.81     16.48 o 
   1   6  30       82.79       70.04     10.68 o 
   2   6  30        0.51        7.90     12.67 o 
   3   6  30      103.15       86.96     12.04 o 
   0   7  30      109.34      123.85     17.81 o 
   1   7  30       48.69       59.38     10.69 o 
   1   0  31     1690.80     1630.07     36.95 o 
   2   0  31       33.61       50.49      8.58 o 
   3   0  31       31.39       30.61     10.22 o 
   4   0  31       61.78       42.94     12.37 o 
   5   0  31        0.92        1.52     10.89 o 
   0   1  31      292.96      327.52     18.28 o 
   1   1  31      206.77      169.42      9.64 o 
   2   1  31      588.87      566.93     18.05 o 
   3   1  31      174.56      188.27     13.75 o 
   4   1  31       18.12       17.61      6.59 o 
   5   1  31       26.75       40.14      9.56 o 
   0   2  31      754.66      749.65     27.22 o 
   1   2  31       87.53       97.39      8.58 o 
   2   2  31      207.58      200.91     12.42 o 
   3   2  31      112.66       98.80      9.94 o 
   4   2  31      121.66      138.64     11.97 o 
   5   2  31      189.82      214.46     15.68 o 
   0   3  31      103.92      101.69     11.51 o 
   1   3  31      128.19      112.35      9.31 o 
   2   3  31      132.41      140.18     11.46 o 
   3   3  31       21.19       25.80      7.18 o 
   4   3  31       30.67       15.39      9.00 o 
   5   3  31       47.09       55.30     11.27 o 
   0   4  31      295.42      289.50     22.23 o 
   1   4  31       23.24       32.50      7.40 o 
   2   4  31      271.52      266.44     15.46 o 
   3   4  31       10.95        3.75      6.85 o 
   4   4  31        1.48       -2.45      7.50 o 
   0   5  31       46.61       42.09     11.80 o 
   1   5  31      104.08      105.72     14.13 o 
   2   5  31       94.49       80.19     11.75 o 
   3   5  31       11.48       22.92      8.06 o 
   0   6  31        3.23       -4.12     10.36 o 
   1   6  31      194.14      207.13     15.78 o 
   2   6  31       66.00       73.12     11.23 o 
   0   0  32       84.12       78.00     13.27 o 
   1   0  32      240.20      234.02     14.67 o 
   2   0  32     3588.69     3358.04     65.09 o 
   3   0  32      207.59      176.43     17.66 o 
   4   0  32      328.93      287.14     23.36 o 
   5   0  32        7.31       -1.39     11.20 o 
   0   1  32       27.08       25.18      8.75 o 
   1   1  32      205.82      181.30     10.72 o 
   2   1  32      306.64      326.85     13.35 o 
   3   1  32      492.30      465.21     19.45 o 
   4   1  32       19.03       16.14      6.17 o 
   5   1  32      148.18      172.01     15.41 o 
   0   2  32       61.51       80.68     12.16 o 
   1   2  32      182.45      188.06     10.51 o 
   2   2  32      188.82      171.92     11.90 o 
   3   2  32       94.64       88.69      9.67 o 
   4   2  32        8.63       12.74      7.77 o 
   5   2  32       21.23       19.55      7.99 o 
   0   3  32       35.45       22.42      7.90 o 
   1   3  32      326.52      333.01     15.14 o 
   2   3  32      163.62      143.32     11.45 o 
   3   3  32       83.00       97.08     11.18 o 
   4   3  32       69.91       84.80     11.71 o 
   0   4  32      200.82      203.98     18.97 o 
   1   4  32      143.52      156.17     12.13 o 
   2   4  32       91.87      103.11     10.51 o 
   3   4  32        3.85       18.64      7.32 o 
   4   4  32       50.03       36.41      9.55 o 
   0   5  32      142.04      156.71     17.98 o 
   1   5  32       19.05       19.33      7.82 o 
   2   5  32        9.01        9.72      7.27 o 
   3   5  32       62.25       63.67     10.10 o 
   0   6  32       52.91       61.00     15.63 o 
   1   6  32       89.79       95.90     12.71 o 
   2   6  32        0.05        9.23      9.26 o 
   1   0  33      855.78      798.85     23.86 o 
   2   0  33      137.04      190.10     14.88 o 
   3   0  33      200.31      189.13     18.13 o 
   4   0  33       42.51       42.11     14.59 o 
   5   0  33        5.26       -1.03     11.15 o 
   0   1  33       36.30       27.34      8.23 o 
   1   1  33      114.38       92.83      7.49 o 
   2   1  33      156.15      180.16     10.30 o 
   3   1  33       24.54       22.65      7.18 o 
   4   1  33       15.70       11.96      7.85 o 
   5   1  33       50.10       63.56     12.27 o 
   0   2  33      448.23      424.13     27.22 o 
   1   2  33       54.26       50.74      6.76 o 
   2   2  33      106.07      104.96      9.90 o 
   3   2  33       56.11       62.40      9.67 o 
   4   2  33       29.47       26.84      7.71 o 
   0   3  33       77.97       83.09     13.44 o 
   1   3  33      209.27      199.83     12.15 o 
   2   3  33       22.19       20.50      7.06 o 
   3   3  33      174.40      192.60     14.93 o 
   4   3  33      217.92      196.26     15.99 o 
   0   4  33       12.17       10.69      9.13 o 
   1   4  33       46.65       53.68      9.23 o 
   2   4  33       20.14       21.16      7.34 o 
   3   4  33      128.67      124.79     11.99 o 
   4   4  33       58.04       55.13     10.70 o 
   0   5  33        0.81       -5.92      7.82 o 
   1   5  33      130.52      133.75     13.04 o 
   2   5  33       30.60       31.46      8.96 o 
   3   5  33       25.42       24.40      8.71 o 
   0   6  33      311.15      291.08     24.90 o 
   1   6  33       23.48       30.92      9.70 o 
   2   6  33       26.84       22.97      9.35 o 
   0   0  34       23.51       38.24     11.34 o 
   1   0  34      330.10      353.24     17.67 o 
   2   0  34        0.51        2.54      7.19 o 
   3   0  34        8.07       22.54     10.54 o 
   4   0  34        6.91        2.60     24.22 o 
   5   0  34       58.48       16.74     19.14 o 
   0   1  34      123.70      131.52     12.89 o 
   1   1  34       36.47       28.39      5.78 o 
   2   1  34      585.17      579.52     18.27 o 
   3   1  34      444.63      431.83     20.60 o 
   4   1  34       70.52       93.46     11.91 o 
   5   1  34       18.78       19.82      9.95 o 
   0   2  34       42.59       54.72      9.80 o 
   1   2  34       58.78       51.44      7.13 o 
   2   2  34      216.06      216.06     13.37 o 
   3   2  34      257.19      267.79     16.87 o 
   4   2  34      155.15      146.02     13.88 o 
   0   3  34      114.07      117.32     15.58 o 
   1   3  34        3.45        9.51      5.89 o 
   2   3  34       23.44       12.17      6.09 o 
   3   3  34      109.69       88.20     11.07 o 
   4   3  34       30.85       35.64      9.77 o 
   0   4  34        5.17        0.64      8.52 o 
   1   4  34       21.32       27.58      8.11 o 
   2   4  34       78.42       53.44      8.65 o 
   3   4  34       23.97       21.28      7.80 o 
   0   5  34        0.49      -12.14      8.09 o 
   1   5  34       38.14       36.39      9.98 o 
   2   5  34      195.65      209.14     16.36 o 
   3   5  34        5.50        0.83      7.66 o 
   0   6  34       24.72       24.95     11.13 o 
   1   6  34       53.32       72.99     11.36 o 
   1   0  35        0.02        7.01      6.84 o 
   2   0  35      133.07      141.04     15.81 o 
   3   0  35      390.91      364.85     25.40 o 
   4   0  35       88.71       93.32     18.74 o 
   0   1  35        2.30       13.70      7.04 o 
   1   1  35      222.33      201.82     11.72 o 
   2   1  35      172.27      184.22     11.50 o 
   3   1  35      154.61      151.43     13.12 o 
   4   1  35       74.74       79.01     13.70 o 
   0   2  35      126.17      158.27     14.29 o 
   1   2  35       20.71       19.27      6.18 o 
   2   2  35      125.42      126.01     11.62 o 
   3   2  35        9.10       20.13      7.44 o 
   4   2  35      332.97      335.79     20.29 o 
   0   3  35      305.97      345.86     24.73 o 
   1   3  35       22.36       12.00      6.24 o 
   2   3  35      111.91      101.07     10.46 o 
   3   3  35       73.21       77.61     11.20 o 
   4   3  35      153.95      147.24     14.39 o 
   0   4  35       35.08       26.43     10.44 o 
   1   4  35      218.16      246.17     16.59 o 
   2   4  35      113.67      100.21     10.83 o 
   3   4  35       94.66       97.15     12.17 o 
   0   5  35       48.55       47.97     12.86 o 
   1   5  35       54.90       75.07     10.95 o 
   2   5  35       21.75       34.03     10.03 o 
   0   6  35       87.97       96.54     16.14 o 
   0   0  36       48.48       54.51     12.38 o 
   1   0  36      427.53      413.58     30.93 o 
   2   0  36        5.49        4.27      8.30 o 
   3   0  36        3.17        1.85      9.70 o 
   4   0  36        4.20       10.61     18.70 o 
   0   1  36      147.65      125.70     14.58 o 
   1   1  36      123.01      124.69      9.66 o 
   2   1  36       97.86      108.30      9.44 o 
   3   1  36        0.46       -9.28      6.18 o 
   4   1  36       15.84       17.83     10.75 o 
   0   2  36      107.06       99.85     12.45 o 
   1   2  36       18.38       21.40      6.36 o 
   2   2  36       56.58       42.88      8.46 o 
   3   2  36        7.93        0.76      6.85 o 
   4   2  36        6.77       26.03      8.88 o 
   0   3  36       50.31       39.45     11.62 o 
   1   3  36       24.98       27.56      8.88 o 
   2   3  36       36.10       37.31      7.90 o 
   3   3  36      126.82      127.73     15.16 o 
   4   3  36        6.38       15.84      8.61 o 
   0   4  36       68.68       40.45     16.36 o 
   1   4  36        7.84        5.84      6.81 o 
   2   4  36      166.09      186.31     19.21 o 
   3   4  36      184.65      187.11     15.83 o 
   0   5  36        0.55        9.91     10.08 o 
   1   5  36       76.03       83.88     11.37 o 
   2   5  36      234.39      249.63     18.02 o 
   1   0  37      166.69      143.98     13.91 o 
   2   0  37        1.82        9.60      8.34 o 
   3   0  37      290.88      307.65     37.15 o 
   4   0  37      106.42      136.01     29.76 o 
   0   1  37       12.18       11.60      7.20 o 
   1   1  37      181.22      174.50     10.03 o 
   2   1  37       48.21       50.04      8.40 o 
   3   1  37       24.93       27.23      9.37 o 
   4   1  37        9.49        7.10      8.51 o 
   0   2  37       11.07       20.12      9.04 o 
   1   2  37       27.69       20.40      6.21 o 
   2   2  37       85.17      102.32     10.41 o 
   3   2  37       90.52       97.08     15.53 o 
   4   2  37       54.34       59.64     12.71 o 
   0   3  37       11.91        6.22      9.10 o 
   1   3  37       64.53       65.74      9.09 o 
   2   3  37        6.94        1.67      6.08 o 
   3   3  37      193.38      196.04     15.88 o 
   0   4  37       20.32        9.44      9.86 o 
   1   4  37        0.69        1.88      6.90 o 
   2   4  37       85.63       88.98     11.69 o 
   3   4  37       20.36       29.06      9.08 o 
   0   5  37       81.58       98.18     20.28 o 
   1   5  37       15.19       16.08      7.96 o 
   2   5  37       19.61       18.20     11.42 o 
   0   0  38      402.58      345.34     33.56 o 
   1   0  38        1.56        0.76      8.89 o 
   2   0  38        4.18        3.51     11.14 o 
   3   0  38       17.83       31.91     11.61 o 
   4   0  38       82.90      132.47     30.75 o 
   0   1  38       20.08       15.43      6.91 o 
   1   1  38      131.04      122.37     11.79 o 
   2   1  38       30.08       56.56     10.17 o 
   3   1  38        3.53       -0.82      9.03 o 
   4   1  38      256.45      305.12     21.39 o 
   0   2  38       12.57        6.55      8.26 o 
   1   2  38      204.20      195.89     12.43 o 
   2   2  38       23.10       29.82      7.65 o 
   3   2  38      433.97      441.07     22.28 o 
   0   3  38      167.49      173.08     21.18 o 
   1   3  38      128.12      139.43     12.03 o 
   2   3  38        8.43        5.89      6.70 o 
   3   3  38      191.80      199.05     15.92 o 
   0   4  38       76.71      110.92     16.48 o 
   1   4  38      189.87      198.30     15.37 o 
   2   4  38      171.81      185.10     15.32 o 
   0   5  38      263.82      280.10     27.22 o 
   1   5  38       87.53       90.92     11.97 o 
   1   0  39       16.62       18.31      9.56 o 
   2   0  39       34.92       42.97     11.43 o 
   3   0  39       39.73       44.28     15.13 o 
   4   0  39      235.08      310.18     31.86 o 
   0   1  39      166.20      156.30     15.03 o 
   1   1  39       22.36       19.45      6.38 o 
   2   1  39       23.81       30.77      9.16 o 
   3   1  39       17.95       28.70      9.92 o 
   0   2  39       27.33       41.16     10.12 o 
   1   2  39       98.78      120.45     11.14 o 
   2   2  39      240.93      244.21     15.17 o 
   3   2  39      110.40      115.53     14.49 o 
   0   3  39       68.69       76.91     18.61 o 
   1   3  39      121.99      125.23     12.54 o 
   2   3  39       93.90      110.64     11.28 o 
   3   3  39      132.13      135.22     13.92 o 
   0   4  39       27.96       38.42     12.36 o 
   1   4  39      228.30      219.59     16.42 o 
   2   4  39      103.04      106.82     12.94 o 
   0   5  39        2.50        0.18     10.76 o 
   0   0  40      158.34      187.89     26.59 o 
   1   0  40       19.25       28.76     10.21 o 
   2   0  40      468.30      451.70     49.43 o 
   3   0  40        0.00       -1.84     11.84 o 
   0   1  40        6.13       12.68      8.20 o 
   1   1  40       30.56       26.08      6.92 o 
   2   1  40      103.44       88.14     12.33 o 
   3   1  40      167.22      222.76     18.37 o 
   0   2  40       35.05       31.93      9.60 o 
   1   2  40       81.46       70.72      9.65 o 
   2   2  40      158.68      201.08     14.40 o 
   3   2  40      139.60      152.99     16.03 o 
   0   3  40      232.36      233.13     22.19 o 
   1   3  40      206.61      241.73     16.97 o 
   2   3  40      119.41      145.07     12.57 o 
   0   4  40        3.47        9.90     15.82 o 
   1   4  40       41.21       51.36     10.41 o 
   2   4  40      330.61      347.93     21.13 o 
   1   0  41       74.55       68.48     13.21 o 
   2   0  41       28.95       42.23     14.30 o 
   3   0  41        5.05       40.32     17.35 o 
   0   1  41       61.14       71.51     13.90 o 
   1   1  41       18.91       22.21      6.79 o 
   2   1  41        3.93        8.35      8.68 o 
   3   1  41       19.20       10.37      9.55 o 
   0   2  41        1.59        9.99     11.17 o 
   1   2  41        4.25       17.84      7.20 o 
   2   2  41       87.09       85.31     11.79 o 
   3   2  41       64.46       87.25     13.37 o 
   0   3  41        3.85       -6.88      9.27 o 
   1   3  41       14.57       25.88      9.28 o 
   2   3  41       66.71       96.23     11.30 o 
   0   4  41      292.64      342.63     27.80 o 
   1   4  41       39.36       46.92     10.23 o 
   0   0  42      147.60      165.54     26.09 o 
   1   0  42       47.96       31.00     12.46 o 
   2   0  42       21.61       32.58     13.76 o 
   3   0  42       84.49       64.85     21.74 o 
   0   1  42       92.84       86.14     17.21 o 
   1   1  42        9.95        8.93      6.74 o 
   2   1  42      136.80      136.05     15.11 o 
   3   1  42        9.97       16.56     10.01 o 
   0   2  42       80.10       82.82     15.38 o 
   1   2  42      111.45      141.10     12.61 o 
   2   2  42       84.27       93.52     13.40 o 
   0   3  42       10.80       17.43     10.86 o 
   1   3  42       67.99       70.70     13.64 o 
   2   3  42       17.95       25.38      8.38 o 
   1   0  43       38.28       55.14     12.83 o 
   2   0  43        1.73       -4.37     11.73 o 
   0   1  43       67.45       73.70     21.87 o 
   1   1  43       17.11       24.35      9.05 o 
   2   1  43       17.67       23.36     10.03 o 
   0   2  43        3.30       17.05     10.74 o 
   1   2  43      150.40      171.69     14.70 o 
   2   2  43      196.75      233.62     18.83 o 
   0   3  43      205.11      186.50     20.90 o 
   1   3  43        2.42       18.09      8.32 o 
   0   0  44      104.58       62.06     19.79 o 
   1   0  44        2.35        6.87      9.77 o 
   2   0  44        5.71        6.00     12.42 o 
   0   1  44       59.01       78.07     20.75 o 
   1   1  44       50.97       41.53     10.34 o 
   2   1  44       89.67      109.00     15.44 o 
   0   2  44      100.04      114.76     20.70 o 
   1   2  44       72.17       67.73     11.09 o 
   1   0  45      288.50      354.57     31.19 o 
   0   1  45      133.82      152.09     18.44 o 
   1   1  45       47.85       49.52     10.88 o 
   0   2  45        1.31       -3.78     18.27 o 
   0   0  46       76.17       73.80     36.49 o 
   0   1  46      116.28      154.66     19.36 o 
                                                 
